# Supplementary material for: CrossDome: an interactive R package to predict cross-reactivity risk using immunopeptidomics databases
Source: Front Immunol. 2023 Jun 12;14:1142573. doi: 10.3389/fimmu.2023.1142573 (PMC10291144; doi:10.3389/fimmu.2023.1142573)
Supplement: Supplementary Table 1 — Additional information on the 16 validated off target toxicity cases, involving 4 well-known tumor-associated antigens. [file Table_1.xlsx]

## Sheet: Query and HLA allele
query	allele
ALGGLLTPL	HLA-A*02:01
EVDPIGHLY	HLA-A*01:01
FMNKFIYEI	HLA-A*02:01
SLLMWITQC	HLA-A*02:01

## Sheet: Summary
Source	Query	SB	IMM	CD	sCRAP	Specificity
TMEM161A	ALGGLLTPL	17	22	15	3	Low-tissue-specificity (9), Tissue-Enhanced (3), Tissue-Enriched (3)
MAGEA3	EVDPIGHLY	26	2	1	12	Tissue-Enriched (1)
AFP	FMNKFIYEI	44	30	26	10	Group-Enriched (1), Low-tissue-specificity (21), Tissue-Enhanced (2), Tissue-Enriched (2)
NY-ESO-1	SLLMWITQC	24	24	15	2	Group-Enriched (1), Low-tissue-specificity (9), Tissue-Enhanced (4), Tissue-Enriched (1)
SB, strong binder (mhcflurry_affinity <= 50), IMM, immunogenic (DeepImmuno score >= 0.7); CD, CrossDome predicted candidates after filtering by SB and IMM;
sCRAP, intersection between top 50 candidates predicted by sCRAP and CrossDome

## Sheet: CrossDome mapped (All queries)
rank	query	gene_donor	peptide_sequence	mhcflurry_affinity	immunogenicity	Group	strong_binder	immunogenic	candidate
1	ALGGLLTPL	P3H3	VLDGLLTPA	33.8152	0.861739	Tissue-Enhanced	1	1	1
7	ALGGLLTPL	MFSD3	FLGGLVTTV	11.2417	0.930393	Low-tissue-specificity	1	1	1
10	ALGGLLTPL	ESYT2	SLGNLKVPL	116.205	0.763847	Low-tissue-specificity	0	1	0
11	ALGGLLTPL	ARMC5	ALYGLLTYV	10.5156	0.855273	Low-tissue-specificity	1	1	1
13	ALGGLLTPL	MARS1	VLWGALYPL	12.6869	0.869686	Low-tissue-specificity	1	1	1
14	ALGGLLTPL	PROCR	SLGGHLTHV	13.1396	0.889507	Low-tissue-specificity	1	1	1
15	ALGGLLTPL	PRSS16	SLWGLLAPA	16.7657	0.949455	Tissue-Enhanced	1	1	1
16	ALGGLLTPL	SLC5A9	ALGWVFVPV	15.2088	0.838321	Tissue-Enriched	1	1	1
19	ALGGLLTPL	MGST3	AVGGVYHPR	11322.1	0.705668	Low-tissue-specificity	0	1	0
20	ALGGLLTPL	DSP	ATGGIIDPK	11934.7	0.740558	Group-Enriched	0	1	0
21	ALGGLLTPL	SYTL3	FLGEVIIPL	12.9014	0.737952	Tissue-Enhanced	1	1	1
22	ALGGLLTPL	SLC35A1	SVGGLYTSV	51.0883	0.853975	Low-tissue-specificity	0	1	0
23	ALGGLLTPL	IRF1	WLDSLLTPV	15.2747	0.802548	Low-tissue-specificity	1	1	1
27	ALGGLLTPL	CDC5L	ALTNVDTPL	66.8384	0.569918	Low-tissue-specificity	0	0	0
28	ALGGLLTPL	SLC5A2	LLGWLFAPV	15.1845	0.820885	Tissue-Enriched	1	1	1
31	ALGGLLTPL	WARS1	ALIEVLQPL	15.5702	0.8992	Low-tissue-specificity	1	1	1
32	ALGGLLTPL	ATP2B4	ALLGFVTDL	25.381	0.884984	Low-tissue-specificity	1	1	1
33	ALGGLLTPL	ZMIZ1	SMGGSMNPA	94.455	0.778773	Low-tissue-specificity	0	1	0
34	ALGGLLTPL	CUL1	LLGEVLTQL	19.9182	0.715855	Low-tissue-specificity	1	1	1
35	ALGGLLTPL	TYR	TLEGFASPL	208.43	0.829369	Tissue-Enriched	0	1	0
38	ALGGLLTPL	HSF2BP	ALAGIVTNV	13.1365	0.87838	Tissue-Enriched	1	1	1
42	ALGGLLTPL	BBS2	TLGDISSPL	34.5788	0.674924	Low-tissue-specificity	1	0	0
43	ALGGLLTPL	SLC5A3	LLGWVFIPI	23.291	0.713213	Low-tissue-specificity	1	1	1
45	ALGGLLTPL	ELL	ALDGLLQQV	19.5005	0.600325	Low-tissue-specificity	1	0	0
47	ALGGLLTPL	PRPF8	ALIGLMTYF	297.916	0.693325	Low-tissue-specificity	0	0	0
48	ALGGLLTPL	RAN	TLGVEVHPL	57.0579	0.920757	Low-tissue-specificity	0	1	0
1	EVDPIGHLY	MAGEA3	EVDPIGHLY	33.501	0.68783	Tissue-Enriched	1	0	0
2	EVDPIGHLY	MAGEA6	EVDPIGHVY	40.3054	0.663801	Tissue-Enriched	1	0	0
3	EVDPIGHLY	MAGEA1	EADPTGHSY	42.2286	0.469104	Tissue-Enriched	1	0	0
5	EVDPIGHLY	MAGEA11	EVDPTSHSY	35.5251	0.479112	Tissue-Enriched	1	0	0
6	EVDPIGHLY	JKAMP	VSDPVGVLY	28.062	0.58888	Low-tissue-specificity	1	0	0
7	EVDPIGHLY	ALCAM	EMDPVTQLY	32.1292	0.405954	Low-tissue-specificity	1	0	0
8	EVDPIGHLY	LCAT	YTDPVGVLY	23.3103	0.636328	Tissue-Enriched	1	0	0
9	EVDPIGHLY	CSE1L	EHDPVGQMV	20476.6	0.463507	Low-tissue-specificity	0	0	0
11	EVDPIGHLY	NOP53	EVAPAGASY	412.105	0.359685	Low-tissue-specificity	0	0	0
12	EVDPIGHLY	AGRN	NVDPVQHTY	30.1237	0.461864	Low-tissue-specificity	1	0	0
13	EVDPIGHLY	SUOX	DSDPTGTAY	49.0608	0.605916	Low-tissue-specificity	1	0	0
15	EVDPIGHLY	JAK2	QIDPVLQVY	36.5978	0.647123	Low-tissue-specificity	1	0	0
16	EVDPIGHLY	TSHZ1	SLDPLAMLY	30.6127	0.640721	Low-tissue-specificity	1	0	0
17	EVDPIGHLY	TIMM50	SVDPHGFIS	750.502	0.435779	Low-tissue-specificity	0	0	0
18	EVDPIGHLY	MYCBP2	LLDPIKELY	31.4769	0.420815	Low-tissue-specificity	1	0	0
22	EVDPIGHLY	ICE2	KFDPVGEIL	2624.22	0.562108	Low-tissue-specificity	0	0	0
23	EVDPIGHLY	HEPH	AVDPIKDMY	37.5788	0.448799	Tissue-Enhanced	1	0	0
24	EVDPIGHLY	LENG8	FLEPLGLAY	46.6631	0.497713	Low-tissue-specificity	1	0	0
25	EVDPIGHLY	DIP2A	QLDPIYVAY	40.545	0.589563	Low-tissue-specificity	1	0	0
25	EVDPIGHLY	DIP2B	QLDPIYVAY	40.545	0.589563	Low-tissue-specificity	1	0	0
25	EVDPIGHLY	DIP2C	QLDPIYVAY	40.545	0.589563	Low-tissue-specificity	1	0	0
26	EVDPIGHLY	SGTB	ELDPNNAVY	53.6388	0.471779	Tissue-Enhanced	0	0	0
27	EVDPIGHLY	CAV1	YVDSEGHLY	25.6938	0.429715	Low-tissue-specificity	1	0	0
28	EVDPIGHLY	NMNAT1	IISPVGDAY	141.15	0.427401	Low-tissue-specificity	0	0	0
29	EVDPIGHLY	TTN	ESDPIVAQY	32.5289	0.752788	Tissue-Enriched	1	1	1
30	EVDPIGHLY	ERRFI1	NIDPITMAY	34.2018	0.605904	Low-tissue-specificity	1	0	0
31	EVDPIGHLY	MKLN1	QVDPLSALK	472.621	0.719221	Low-tissue-specificity	0	1	0
32	EVDPIGHLY	HERC1	KWDPTGHIL	4505.79	0.436522	Low-tissue-specificity	0	0	0
33	EVDPIGHLY	CPNE8	KSDPICVLY	33.2464	0.622465	Low-tissue-specificity	1	0	0
34	EVDPIGHLY	PSMA3	MIDPSGVSY	33.7975	0.49269	Low-tissue-specificity	1	0	0
35	EVDPIGHLY	ABCC2	IVIPLGIIY	322.618	0.352887	Tissue-Enriched	0	0	0
36	EVDPIGHLY	NUSAP1	ERQPLGHVT	32632.1	0.50331	Tissue-Enhanced	0	0	0
39	EVDPIGHLY	CNGA1	VIDPSGNTY	42.1564	0.503629	Tissue-Enriched	1	0	0
40	EVDPIGHLY	THOC3	KFDPMGKYF	2197.31	0.266946	Low-tissue-specificity	0	0	0
41	EVDPIGHLY	AMBRA1	RFDPLGHYL	2482.74	0.433255	Low-tissue-specificity	0	0	0
42	EVDPIGHLY	RABGGTB	MVDPFHTLF	63.5125	0.569354	Low-tissue-specificity	0	0	0
43	EVDPIGHLY	KANK3	AVAPAGILK	7547.18	0.375851	Low-tissue-specificity	0	0	0
44	EVDPIGHLY	SEMA4C	LTEPTGLLY	28.4661	0.500957	Low-tissue-specificity	1	0	0
45	EVDPIGHLY	PSMD5	DSDPFSSFY	35.9808	0.553196	Low-tissue-specificity	1	0	0
46	EVDPIGHLY	RHBDF1	EVGPAGSQF	8344.67	0.241983	Low-tissue-specificity	0	0	0
46	EVDPIGHLY	RHBDF2	EVGPAGSQF	8344.67	0.241983	Low-tissue-specificity	0	0	0
47	EVDPIGHLY	ASTN2	EVRPAGMVW	18191.2	0.377609	Low-tissue-specificity	0	0	0
48	EVDPIGHLY	STIP1	ELDPTNMTY	37.7011	0.358579	Low-tissue-specificity	1	0	0
49	EVDPIGHLY	MTMR8	EVSPIFTQF	2669.36	0.455379	Not-Expressed	0	0	0
50	EVDPIGHLY	DYNC2H1	ELSPVLNLW	7092.2	0.466533	Low-tissue-specificity	0	0	0
1	FMNKFIYEI	ALB	FLKKYLYEI	14.9685	0.781271	Tissue-Enriched	1	1	1
2	FMNKFIYEI	ZNF565	FLQKDIFEI	13.4033	0.850652	Low-tissue-specificity	1	1	1
3	FMNKFIYEI	TBC1D2B	FLNKEILEL	16.696	0.79677	Low-tissue-specificity	1	1	1
4	FMNKFIYEI	CCDC110	ILNKSIIEV	17.5053	0.817138	Tissue-Enriched	1	1	1
5	FMNKFIYEI	PIGH	YMQKVIYYL	10.9194	0.57021	Low-tissue-specificity	1	0	0
6	FMNKFIYEI	ZNF318	FQVKKIYEL	19.9233	0.550109	Low-tissue-specificity	1	0	0
7	FMNKFIYEI	PTP4A1	TLNKFIEEL	26.4387	0.801795	Low-tissue-specificity	1	1	1
8	FMNKFIYEI	EXOC4	FLNQVLAEI	13.2574	0.638951	Low-tissue-specificity	1	0	0
9	FMNKFIYEI	TDRD7	FMSEYLIEL	9.97395	0.680252	Low-tissue-specificity	1	0	0
10	FMNKFIYEI	USP19	FMNSVIQSL	12.1691	0.771933	Low-tissue-specificity	1	1	1
11	FMNKFIYEI	INPP5D	FLNKLVILV	11.6919	0.927354	Tissue-Enhanced	1	1	1
12	FMNKFIYEI	COL6A3	FLYKIIDEL	11.9665	0.67468	Tissue-Enhanced	1	0	0
14	FMNKFIYEI	CYP2E1	YMDAVVHEI	14.8233	0.682149	Tissue-Enriched	1	0	0
15	FMNKFIYEI	FPR1	FLCKFVFTI	10.9754	0.841009	Group-Enriched	1	1	1
16	FMNKFIYEI	PTPN14	AQYKFVYQV	16.1254	0.470816	Tissue-Enhanced	1	0	0
17	FMNKFIYEI	CLCC1	YLNKILIEA	16.1464	0.813058	Low-tissue-specificity	1	1	1
18	FMNKFIYEI	USP9X	YMNSVIQQL	12.4554	0.751842	Low-tissue-specificity	1	1	1
18	FMNKFIYEI	USP9Y	YMNSVIQQL	12.4554	0.751842	Low-tissue-specificity	1	1	1
19	FMNKFIYEI	PCSK2	FTNHFLVEL	32.7716	0.735116	Tissue-Enhanced	1	1	1
20	FMNKFIYEI	POLR2I	YVNKITHEV	13.964	0.855462	Low-tissue-specificity	1	1	1
22	FMNKFIYEI	NCKAP1	FIDKHIAEL	24.8597	0.852596	Low-tissue-specificity	1	1	1
23	FMNKFIYEI	SPG11	FLNNQIKEL	37.0246	0.623348	Low-tissue-specificity	1	0	0
24	FMNKFIYEI	CAPN1	KLNKKLYEL	24.9289	0.802558	Low-tissue-specificity	1	1	1
25	FMNKFIYEI	ZNF292	AMNSQILEV	16.9506	0.712833	Low-tissue-specificity	1	1	1
26	FMNKFIYEI	RCL1	ILNKFIPDI	31.171	0.802848	Low-tissue-specificity	1	1	1
27	FMNKFIYEI	ORC3	FLQKLISQL	17.2017	0.830041	Low-tissue-specificity	1	1	1
28	FMNKFIYEI	C2orf69	VLNQLLFEL	16.6552	0.832931	Low-tissue-specificity	1	1	1
29	FMNKFIYEI	AIF1L	EMKKMISEV	703.169	0.678655	Low-tissue-specificity	0	0	0
29	FMNKFIYEI	CETN1	EMKKMISEV	703.169	0.678655	Tissue-Enriched	0	0	0
31	FMNKFIYEI	NLRP2	ELNKLLEEI	274.926	0.852494	Tissue-Enhanced	0	1	0
32	FMNKFIYEI	NISCH	FLHFHFYEI	11.0614	0.449148	Low-tissue-specificity	1	0	0
33	FMNKFIYEI	ITPR1	ILEKYVTEI	71.0977	0.752955	Low-tissue-specificity	0	1	0
34	FMNKFIYEI	EIF3L	IIDEFIYQF	136.159	0.873087	Low-tissue-specificity	0	1	0
35	FMNKFIYEI	CLMN	FMHQIIDQV	11.2033	0.726811	Low-tissue-specificity	1	1	1
36	FMNKFIYEI	EIF3L	VIDQKVYEI	68.8321	0.867244	Low-tissue-specificity	0	1	0
37	FMNKFIYEI	PATZ1	YLNKHIQKV	11.8478	0.872205	Low-tissue-specificity	1	1	1
38	FMNKFIYEI	STX2	FMDDFFHQV	11.4427	0.731702	Low-tissue-specificity	1	1	1
39	FMNKFIYEI	TRRAP	FMSAVIKDL	28.9967	0.477783	Low-tissue-specificity	1	0	0
40	FMNKFIYEI	CLIP1	FLNSVIVDL	17.9958	0.518603	Low-tissue-specificity	1	0	0
41	FMNKFIYEI	EIF2B4	FLNKEITSV	11.6466	0.656111	Low-tissue-specificity	1	0	0
42	FMNKFIYEI	IKZF5	YLNDFTHEI	10.2156	0.668437	Low-tissue-specificity	1	0	0
43	FMNKFIYEI	GJA1	ILFKSIFEV	10.5252	0.645737	Low-tissue-specificity	1	0	0
44	FMNKFIYEI	GOLGB1	SLNKYIEEM	49.0468	0.708782	Low-tissue-specificity	1	1	1
45	FMNKFIYEI	ANO6	VMEHVIYSV	14.5562	0.39902	Low-tissue-specificity	1	0	0
46	FMNKFIYEI	MCM3	FMKKYIHVA	41.4594	0.849101	Low-tissue-specificity	1	1	1
47	FMNKFIYEI	USP7	FMQHDVQEL	18.5328	0.915443	Low-tissue-specificity	1	1	1
48	FMNKFIYEI	UBE3B	FLNSFVFKM	12.9854	0.619189	Low-tissue-specificity	1	0	0
49	FMNKFIYEI	DYRK1A	FLNQAQIEV	14.1489	0.74997	Low-tissue-specificity	1	1	1
50	FMNKFIYEI	USP32	FMNSSIQCV	14.2227	0.667751	Low-tissue-specificity	1	0	0
50	FMNKFIYEI	USP6	FMNSSIQCV	14.2227	0.667751	Group-Enriched	1	0	0
1	SLLMWITQC	CTAG1A	SLLMWITQC	332.123	0.917565	Tissue-Enriched	0	1	0
1	SLLMWITQC	CTAG1B	SLLMWITQC	332.123	0.917565	Tissue-Enriched	0	1	0
1	SLLMWITQC	CTAG2	SLLMWITQC	332.123	0.917565	Tissue-Enriched	0	1	0
6	SLLMWITQC	NUP37	KLLFWVTEV	10.9873	0.755459	Low-tissue-specificity	1	1	1
8	SLLMWITQC	SCARB2	SLLLLVTSV	16.4512	0.701462	Low-tissue-specificity	1	1	1
9	SLLMWITQC	FANCD2	SLLQLVHSC	176.082	0.755986	Tissue-Enhanced	0	1	0
10	SLLMWITQC	MACF1	ALLDWVTSV	10.3573	0.731309	Low-tissue-specificity	1	1	1
11	SLLMWITQC	PIP5K1A	SLLMSIHNI	29.6912	0.755321	Low-tissue-specificity	1	1	1
12	SLLMWITQC	TCOF1	ALQSNITQC	1250.66	0.647274	Low-tissue-specificity	0	0	0
13	SLLMWITQC	WDFY3	DLLQFTTQV	85.8662	0.767646	Low-tissue-specificity	0	1	0
14	SLLMWITQC	WDR43	KLILLITQV	14.4162	0.509245	Low-tissue-specificity	1	0	0
15	SLLMWITQC	PPIP5K2	SLFKYITVV	12.0006	0.763218	Low-tissue-specificity	1	1	1
16	SLLMWITQC	DDX42	SVLLFVTKK	15095.4	0.814376	Low-tissue-specificity	0	1	0
17	SLLMWITQC	FCGRT	SLLYHLTAV	12.8204	0.7656	Low-tissue-specificity	1	1	1
18	SLLMWITQC	DUSP2	QLLQFETQV	23.0708	0.332188	Tissue-Enhanced	1	0	0
19	SLLMWITQC	NUP155	SELMDITKL	1472.11	0.398678	Low-tissue-specificity	0	0	0
22	SLLMWITQC	INPP4A	SLINQMTQV	14.2497	0.501692	Low-tissue-specificity	1	0	0
23	SLLMWITQC	KIF15	SLIEKVTQL	15.2641	0.764378	Tissue-Enriched	1	1	1
24	SLLMWITQC	FHAD1	QLIEKITQV	13.9543	0.772022	Group-Enriched	1	1	1
25	SLLMWITQC	FNIP2	SLLQSILQL	19.044	0.645314	Low-tissue-specificity	1	0	0
27	SLLMWITQC	CPM	SLIEYIKQV	13.0799	0.678697	Low-tissue-specificity	1	0	0
28	SLLMWITQC	VPS18	SLLAYLEQA	18.2722	0.824228	Low-tissue-specificity	1	1	1
29	SLLMWITQC	INTS5	SLLSLLVHC	153.924	0.930196	Low-tissue-specificity	0	1	0
32	SLLMWITQC	WDR81	NLLRLLTSC	1344.38	0.645895	Low-tissue-specificity	0	0	0
35	SLLMWITQC	CIAO2B	HLLEVVNQC	221.329	0.795986	Low-tissue-specificity	0	1	0
36	SLLMWITQC	MCM7	SLADYITAA	13.8448	0.533002	Low-tissue-specificity	1	0	0
37	SLLMWITQC	EHBP1L1	SLLEWCQEV	12.4567	0.791008	Tissue-Enhanced	1	1	1
38	SLLMWITQC	ABL1	VLLYMATQI	81.1048	0.683766	Low-tissue-specificity	0	0	0
38	SLLMWITQC	ABL2	VLLYMATQI	81.1048	0.683766	Low-tissue-specificity	0	0	0
40	SLLMWITQC	ILF2	SILSLVTKI	40.6551	0.836531	Low-tissue-specificity	1	1	1
41	SLLMWITQC	ITGAX	SLLASVHQL	14.7894	0.785119	Tissue-Enhanced	1	1	1
42	SLLMWITQC	DSCC1	KLLNHVTQL	16.7202	0.670372	Low-tissue-specificity	1	0	0
43	SLLMWITQC	CDH23	NLAIIITDV	43.6819	0.790729	Tissue-Enhanced	1	1	1
44	SLLMWITQC	UNC45A	SLLKDLYKC	174.253	0.863195	Low-tissue-specificity	0	1	0
46	SLLMWITQC	RFTN2	SILDIVTKV	13.6472	0.816403	Tissue-Enhanced	1	1	1
47	SLLMWITQC	MED24	SLVEQLTMV	13.2737	0.747565	Low-tissue-specificity	1	1	1
48	SLLMWITQC	FTSJ3	SLLNWRTKL	42.0008	0.605165	Low-tissue-specificity	1	0	0
49	SLLMWITQC	NAV2	VLLAQIIQV	14.3562	0.475071	Low-tissue-specificity	1	0	0

## Sheet: ALGGLLTPL - CrossDome
rank	query	subject	n_positive	n_mismatch	relatedness_score	zscore	pvalue	hla_allele	percentile_rank
1	ALGGLLTPL	VLDGLLTPA	6	3	9.37866	-3.87275	5.38069e-05	HLA-A*02:01	0
2	ALGGLLTPL	LLGGLLTMV	7	3	10.965	-3.60084	0.000158593	HLA-A*02:01	0.0017287
3	ALGGLLTPL	AVGELLAPV	7	4	11.6455	-3.48421	0.000246798	HLA-A*02:01	0.0034574
4	ALGGLLTPL	CLGGLLTAV	7	3	12.0793	-3.40985	0.000324998	HLA-A*02:01	0.00518609
5	ALGGLLTPL	CLGGLLTMV	7	3	12.3668	-3.36057	0.000388905	HLA-A*02:01	0.00691479
6	ALGGLLTPL	YLGGLLTMV	7	3	12.625	-3.31632	0.000456058	HLA-A*02:01	0.00864349
7	ALGGLLTPL	FLGGLVTTV	7	4	12.9846	-3.25468	0.000567599	HLA-A*02:01	0.0103722
8	ALGGLLTPL	CLGGLLTMA	6	3	13.1242	-3.23076	0.000617305	HLA-A*02:01	0.0121009
9	ALGGLLTPL	AAGAALIPV	5	5	13.1989	-3.21794	0.000645566	HLA-A*02:01	0.0138296
10	ALGGLLTPL	SLGNLKVPL	6	4	13.5464	-3.15838	0.000793239	HLA-A*02:01	0.0155583
11	ALGGLLTPL	ALYGLLTYV	7	3	13.6657	-3.13793	0.000850718	HLA-A*02:01	0.017287
12	ALGGLLTPL	ELGGANIPA	4	5	13.7839	-3.11769	0.000911384	HLA-A*02:01	0.0190157
13	ALGGLLTPL	VLWGALYPL	5	4	14.1061	-3.06245	0.00109767	HLA-A*02:01	0.0207444
14	ALGGLLTPL	SLGGHLTHV	7	4	14.18	-3.04979	0.00114501	HLA-A*02:01	0.0224731
15	ALGGLLTPL	SLWGLLAPA	6	4	14.2697	-3.03441	0.00120502	HLA-A*02:01	0.0242018
16	ALGGLLTPL	ALGWVFVPV	6	5	14.3307	-3.02395	0.00124748	HLA-A*02:01	0.0259305
17	ALGGLLTPL	CLGGALTMV	6	4	14.4756	-2.99913	0.00135377	HLA-A*02:01	0.0276592
18	ALGGLLTPL	CLGGLATMV	6	4	14.4756	-2.99913	0.00135377	HLA-A*02:01	0.0293879
19	ALGGLLTPL	AVGGVYHPR	6	5	14.5843	-2.98049	0.00143893	HLA-A*02:01	0.0311166
20	ALGGLLTPL	ATGGIIDPK	6	5	14.6017	-2.9775	0.00145304	HLA-A*02:01	0.0328453
21	ALGGLLTPL	FLGEVIIPL	6	5	14.6335	-2.97206	0.00147904	HLA-A*02:01	0.034574
22	ALGGLLTPL	SVGGLYTSV	7	5	14.6471	-2.96973	0.00149032	HLA-A*02:01	0.0363027
23	ALGGLLTPL	WLDSLLTPV	6	4	14.6481	-2.96955	0.0014912	HLA-A*02:01	0.0380314
24	ALGGLLTPL	SVGGVFTSV	7	6	14.7892	-2.94537	0.00161284	HLA-A*02:01	0.0397601
25	ALGGLLTPL	MLGEQLFPL	5	4	14.9259	-2.92193	0.00173935	HLA-A*02:01	0.0414888
26	ALGGLLTPL	AIGGAATGI	6	5	14.9263	-2.92187	0.00173968	HLA-A*02:01	0.0432175
27	ALGGLLTPL	ALTNVDTPL	6	4	15.1251	-2.88779	0.00193979	HLA-A*02:01	0.0449462
28	ALGGLLTPL	LLGWLFAPV	5	5	15.135	-2.8861	0.00195022	HLA-A*02:01	0.0466748
29	ALGGLLTPL	CLGGYLTMV	6	4	15.3495	-2.84933	0.00219059	HLA-A*02:01	0.0484035
30	ALGGLLTPL	VRGGMVAPL	6	5	15.4824	-2.82655	0.00235259	HLA-A*02:01	0.0501322
31	ALGGLLTPL	ALIEVLQPL	6	4	15.5356	-2.81744	0.00242044	HLA-A*02:01	0.0518609
32	ALGGLLTPL	ALLGFVTDL	6	4	15.6014	-2.80616	0.00250679	HLA-A*02:01	0.0535896
33	ALGGLLTPL	SMGGSMNPA	6	6	15.681	-2.79251	0.00261506	HLA-A*02:01	0.0553183
34	ALGGLLTPL	LLGEVLTQL	6	4	15.7097	-2.78759	0.00265507	HLA-A*02:01	0.057047
35	ALGGLLTPL	TLEGFASPL	5	5	15.752	-2.78035	0.00271505	HLA-A*02:01	0.0587757
36	ALGGLLTPL	ALMGAVTSL	6	4	15.757	-2.77949	0.00272224	HLA-A*02:01	0.0605044
37	ALGGLLTPL	YSQGAFTPL	4	5	15.8385	-2.76552	0.0028416	HLA-A*02:01	0.0622331
38	ALGGLLTPL	ALAGIVTNV	7	5	15.8884	-2.75695	0.00291713	HLA-A*02:01	0.0639618
39	ALGGLLTPL	CLGGLLAMV	6	4	15.9028	-2.75449	0.00293918	HLA-A*02:01	0.0656905
40	ALGGLLTPL	ALSALLTKL	6	3	15.9226	-2.75111	0.00296971	HLA-A*02:01	0.0674192
41	ALGGLLTPL	LLLHSLTPL	5	4	16.2547	-2.69417	0.00352816	HLA-A*02:01	0.0691479
42	ALGGLLTPL	TLGDISSPL	6	5	16.301	-2.68624	0.00361306	HLA-A*02:01	0.0708766
43	ALGGLLTPL	LLGWVFIPI	5	6	16.3619	-2.6758	0.00372759	HLA-A*02:01	0.0726053
44	ALGGLLTPL	ALGGGATGV	6	4	16.3778	-2.67307	0.00375804	HLA-A*02:01	0.074334
45	ALGGLLTPL	ALDGLLQQV	6	4	16.4052	-2.66837	0.00381097	HLA-A*02:01	0.0760627
46	ALGGLLTPL	CLGSLLTMV	6	4	16.4297	-2.66418	0.00385886	HLA-A*02:01	0.0777914
47	ALGGLLTPL	ALIGLMTYF	6	4	16.543	-2.64476	0.00408741	HLA-A*02:01	0.0795201
48	ALGGLLTPL	TLGVEVHPL	5	5	16.5921	-2.63635	0.00419014	HLA-A*02:01	0.0812488
49	ALGGLLTPL	LLNLLLWPL	5	4	16.6675	-2.62342	0.00435265	HLA-A*02:01	0.0829775
50	ALGGLLTPL	YLGSLLTMV	6	4	16.6879	-2.61992	0.00439749	HLA-A*02:01	0.0847062

## Sheet: SLLMWITQC - CrossDome
rank	query	subject	n_positive	n_mismatch	relatedness_score	zscore	pvalue	hla_allele	percentile_rank
1	SLLMWITQC	SLLMWITQC	9	0	0	-5.48028	2.12326e-08	HLA-A*02:01	0
2	SLLMWITQC	SLLMWITQV	8	1	2.8489	-4.99197	2.98832e-07	HLA-A*02:01	0.00172855
3	SLLMWITQC	SLLMWITQS	8	1	3.0296	-4.961	3.50659e-07	HLA-A*02:01	0.0034571
4	SLLMWITQC	SLLMWITQA	8	1	3.51055	-4.87856	5.34309e-07	HLA-A*02:01	0.00518565
5	SLLMWITQC	SLLMWITQL	8	1	3.73956	-4.83931	6.51458e-07	HLA-A*02:01	0.00691419
6	SLLMWITQC	KLLFWVTEV	6	5	11.1341	-3.57187	0.000177223	HLA-A*02:01	0.00864274
7	SLLMWITQC	NVLLWITAL	6	5	11.4429	-3.51893	0.000216647	HLA-A*02:01	0.0103713
8	SLLMWITQC	SLLLLVTSV	6	5	11.9996	-3.42352	0.00030908	HLA-A*02:01	0.0120998
9	SLLMWITQC	SLLQLVHSC	5	5	12.1672	-3.39479	0.000343411	HLA-A*02:01	0.0138284
10	SLLMWITQC	ALLDWVTSV	6	5	12.473	-3.34237	0.000415331	HLA-A*02:01	0.0155569
11	SLLMWITQC	SLLMSIHNI	5	4	12.5252	-3.33342	0.000428926	HLA-A*02:01	0.0172855
12	SLLMWITQC	ALQSNITQC	6	4	12.77	-3.29146	0.000498351	HLA-A*02:01	0.019014
13	SLLMWITQC	DLLQFTTQV	4	5	13.3324	-3.19507	0.000698993	HLA-A*02:01	0.0207426
14	SLLMWITQC	KLILLITQV	6	5	13.3955	-3.18425	0.000725648	HLA-A*02:01	0.0224711
15	SLLMWITQC	SLFKYITVV	5	5	13.4319	-3.17801	0.000741458	HLA-A*02:01	0.0241997
16	SLLMWITQC	SVLLFVTKK	7	6	13.4409	-3.17648	0.000745378	HLA-A*02:01	0.0259282
17	SLLMWITQC	SLLYHLTAV	5	5	13.5105	-3.16454	0.000776634	HLA-A*02:01	0.0276568
18	SLLMWITQC	QLLQFETQV	4	5	13.7226	-3.12819	0.000879442	HLA-A*02:01	0.0293853
19	SLLMWITQC	SELMDITKL	6	4	13.8969	-3.0983	0.000973162	HLA-A*02:01	0.0311139
20	SLLMWITQC	ALVAWLTHA	7	6	13.9692	-3.08591	0.00101464	HLA-A*02:01	0.0328424
21	SLLMWITQC	FLTLWLTQV	6	5	14.0998	-3.06354	0.00109368	HLA-A*02:01	0.034571
22	SLLMWITQC	SLINQMTQV	6	5	14.1145	-3.06101	0.00110297	HLA-A*02:01	0.0362995
23	SLLMWITQC	SLIEKVTQL	6	5	14.1614	-3.05298	0.00113291	HLA-A*02:01	0.0380281
24	SLLMWITQC	QLIEKITQV	5	5	14.2913	-3.0307	0.00121993	HLA-A*02:01	0.0397566
25	SLLMWITQC	SLLQSILQL	5	4	14.3768	-3.01605	0.00128044	HLA-A*02:01	0.0414852
26	SLLMWITQC	TLLLWLCQA	7	5	14.3979	-3.01243	0.00129582	HLA-A*02:01	0.0432137
27	SLLMWITQC	SLIEYIKQV	6	5	14.4588	-3.002	0.00134105	HLA-A*02:01	0.0449423
28	SLLMWITQC	SLLAYLEQA	6	5	14.4705	-3	0.00134989	HLA-A*02:01	0.0466708
29	SLLMWITQC	SLLSLLVHC	6	5	14.5264	-2.99042	0.00139299	HLA-A*02:01	0.0483994
30	SLLMWITQC	ILLMTVTSI	5	5	14.6125	-2.97565	0.00146186	HLA-A*02:01	0.0501279
31	SLLMWITQC	MLAQWCTQA	4	5	14.6127	-2.97562	0.00146199	HLA-A*02:01	0.0518565
32	SLLMWITQC	NLLRLLTSC	5	5	14.6337	-2.97203	0.0014792	HLA-A*02:01	0.053585
33	SLLMWITQC	SVLLWMASV	6	6	14.7287	-2.95573	0.00155965	HLA-A*02:01	0.0553136
34	SLLMWITQC	NLHYWTTQD	4	5	14.7411	-2.95362	0.00157038	HLA-A*02:01	0.0570421
35	SLLMWITQC	HLLEVVNQC	5	5	14.8034	-2.94294	0.00162557	HLA-A*02:01	0.0587707
36	SLLMWITQC	SLADYITAA	5	5	14.8091	-2.94195	0.00163077	HLA-A*02:01	0.0604992
37	SLLMWITQC	SLLEWCQEV	5	5	14.8712	-2.93131	0.00168769	HLA-A*02:01	0.0622278
38	SLLMWITQC	VLLYMATQI	4	5	14.9081	-2.92499	0.00172234	HLA-A*02:01	0.0639563
39	SLLMWITQC	LLVLCVTQV	6	6	14.9109	-2.92452	0.00172497	HLA-A*02:01	0.0656849
40	SLLMWITQC	SILSLVTKI	6	6	14.9497	-2.91786	0.00176223	HLA-A*02:01	0.0674134
41	SLLMWITQC	SLLASVHQL	5	5	14.9601	-2.91607	0.00177235	HLA-A*02:01	0.0691419
42	SLLMWITQC	KLLNHVTQL	5	5	15.0042	-2.90852	0.00181574	HLA-A*02:01	0.0708705
43	SLLMWITQC	NLAIIITDV	4	6	15.0957	-2.89283	0.00190896	HLA-A*02:01	0.072599
44	SLLMWITQC	SLLKDLYKC	6	5	15.1074	-2.89082	0.00192116	HLA-A*02:01	0.0743276
45	SLLMWITQC	FLLMIVLQI	5	5	15.1192	-2.8888	0.0019336	HLA-A*02:01	0.0760561
46	SLLMWITQC	SILDIVTKV	6	6	15.163	-2.88129	0.00198025	HLA-A*02:01	0.0777847
47	SLLMWITQC	SLVEQLTMV	5	6	15.1907	-2.87655	0.00201022	HLA-A*02:01	0.0795132
48	SLLMWITQC	SLLNWRTKL	6	4	15.1997	-2.875	0.00202013	HLA-A*02:01	0.0812418
49	SLLMWITQC	VLLAQIIQV	4	5	15.2015	-2.8747	0.00202203	HLA-A*02:01	0.0829703
50	SLLMWITQC	LLILCVTQV	6	6	15.222	-2.87118	0.0020447	HLA-A*02:01	0.0846989

## Sheet: EVDPIGHLY - CrossDome
rank	query	subject	n_positive	n_mismatch	relatedness_score	zscore	pvalue	hla_allele	percentile_rank
1	EVDPIGHLY	EVDPIGHLY	9	0	0	-5.48028	2.12326e-08	HLA-A*01:01	0
2	EVDPIGHLY	EVDPIGHVY	9	1	1.3514	-5.24865	7.66106e-08	HLA-A*01:01	0.00265548
3	EVDPIGHLY	EADPTGHSY	6	3	8.71922	-3.98578	3.36295e-05	HLA-A*01:01	0.00531096
4	EVDPIGHLY	EVDPIRHYY	7	2	10.1866	-3.73427	9.41302e-05	HLA-A*01:01	0.00796643
5	EVDPIGHLY	EVDPTSHSY	6	3	10.4255	-3.69333	0.00011067	HLA-A*01:01	0.0106219
6	EVDPIGHLY	VSDPVGVLY	6	4	10.9465	-3.60401	0.000156672	HLA-A*01:01	0.0132774
7	EVDPIGHLY	EMDPVTQLY	8	4	11.2314	-3.55519	0.000188853	HLA-A*01:01	0.0159329
8	EVDPIGHLY	YTDPVGVLY	6	4	11.5312	-3.5038	0.000229335	HLA-A*01:01	0.0185883
9	EVDPIGHLY	EHDPVGQMV	7	5	11.6919	-3.47626	0.000254231	HLA-A*01:01	0.0212438
10	EVDPIGHLY	ESDPEGALW	6	4	12.7157	-3.30077	0.000482101	HLA-A*01:01	0.0238993
11	EVDPIGHLY	EVAPAGASY	5	4	12.9514	-3.26038	0.00055632	HLA-A*01:01	0.0265548
12	EVDPIGHLY	NVDPVQHTY	6	4	12.9658	-3.25791	0.000561187	HLA-A*01:01	0.0292103
13	EVDPIGHLY	DSDPTGTAY	5	5	13.0354	-3.24597	0.000585255	HLA-A*01:01	0.0318657
14	EVDPIGHLY	DVSPLMHLF	7	5	13.492	-3.16771	0.000768232	HLA-A*01:01	0.0345212
15	EVDPIGHLY	QIDPVLQVY	8	6	13.5489	-3.15797	0.000794372	HLA-A*01:01	0.0371767
16	EVDPIGHLY	SLDPLAMLY	6	5	13.579	-3.15281	0.000808544	HLA-A*01:01	0.0398322
17	EVDPIGHLY	SVDPHGFIS	5	5	13.5966	-3.14979	0.00081695	HLA-A*01:01	0.0424877
18	EVDPIGHLY	LLDPIKELY	6	4	13.662	-3.13857	0.000848873	HLA-A*01:01	0.0451431
19	EVDPIGHLY	FVEPVGLNY	6	5	13.754	-3.1228	0.000895705	HLA-A*01:01	0.0477986
20	EVDPIGHLY	ETDPVNHMV	6	5	13.7898	-3.11667	0.00091452	HLA-A*01:01	0.0504541
21	EVDPIGHLY	FVNPISFVY	6	5	13.876	-3.10189	0.000961441	HLA-A*01:01	0.0531096
22	EVDPIGHLY	KFDPVGEIL	6	6	14.044	-3.0731	0.00105925	HLA-A*01:01	0.055765
23	EVDPIGHLY	AVDPIKDMY	6	4	14.058	-3.07069	0.00106782	HLA-A*01:01	0.0584205
24	EVDPIGHLY	FLEPLGLAY	6	6	14.0841	-3.06623	0.00108388	HLA-A*01:01	0.061076
25	EVDPIGHLY	QLDPIYVAY	6	5	14.1544	-3.05417	0.00112843	HLA-A*01:01	0.0637315
26	EVDPIGHLY	ELDPNNAVY	6	5	14.1834	-3.0492	0.00114726	HLA-A*01:01	0.066387
27	EVDPIGHLY	YVDSEGHLY	6	3	14.2029	-3.04587	0.00116005	HLA-A*01:01	0.0690424
28	EVDPIGHLY	IISPVGDAY	5	6	14.3726	-3.01677	0.00127743	HLA-A*01:01	0.0716979
29	EVDPIGHLY	ESDPIVAQY	5	4	14.3816	-3.01522	0.00128395	HLA-A*01:01	0.0743534
30	EVDPIGHLY	NIDPITMAY	5	5	14.3829	-3.015	0.00128489	HLA-A*01:01	0.0770089
31	EVDPIGHLY	QVDPLSALK	6	5	14.4616	-3.00151	0.00134322	HLA-A*01:01	0.0796643
32	EVDPIGHLY	KWDPTGHIL	6	5	14.4682	-3.00039	0.00134816	HLA-A*01:01	0.0823198
33	EVDPIGHLY	KSDPICVLY	6	4	14.4914	-2.99642	0.00136587	HLA-A*01:01	0.0849753
34	EVDPIGHLY	MIDPSGVSY	5	5	14.5278	-2.99018	0.00139408	HLA-A*01:01	0.0876308
35	EVDPIGHLY	IVIPLGIIY	6	5	14.6091	-2.97624	0.00145902	HLA-A*01:01	0.0902863
36	EVDPIGHLY	ERQPLGHVT	6	5	14.711	-2.95877	0.00154437	HLA-A*01:01	0.0929417
37	EVDPIGHLY	AVNPGGNIY	6	5	14.7436	-2.95318	0.0015726	HLA-A*01:01	0.0955972
38	EVDPIGHLY	YVDPQVMLY	5	4	14.7461	-2.95276	0.00157474	HLA-A*01:01	0.0982527
39	EVDPIGHLY	VIDPSGNTY	5	5	14.769	-2.94883	0.00159491	HLA-A*01:01	0.100908
40	EVDPIGHLY	KFDPMGKYF	6	6	14.8772	-2.93028	0.00169328	HLA-A*01:01	0.103564
41	EVDPIGHLY	RFDPLGHYL	5	5	15.12	-2.88866	0.00193443	HLA-A*01:01	0.106219
42	EVDPIGHLY	MVDPFHTLF	5	5	15.1962	-2.8756	0.00201627	HLA-A*01:01	0.108875
43	EVDPIGHLY	AVAPAGILK	4	5	15.3513	-2.84903	0.00219266	HLA-A*01:01	0.11153
44	EVDPIGHLY	LTEPTGLLY	5	5	15.4686	-2.82892	0.00233525	HLA-A*01:01	0.114186
45	EVDPIGHLY	DSDPFSSFY	4	6	15.5139	-2.82115	0.00239261	HLA-A*01:01	0.116841
46	EVDPIGHLY	EVGPAGSQF	5	5	15.5773	-2.81028	0.00247493	HLA-A*01:01	0.119497
47	EVDPIGHLY	EVRPAGMVW	6	5	15.6297	-2.80131	0.00254479	HLA-A*01:01	0.122152
48	EVDPIGHLY	ELDPTNMTY	5	5	15.6602	-2.79607	0.00258642	HLA-A*01:01	0.124807
49	EVDPIGHLY	EVSPIFTQF	5	5	15.7134	-2.78696	0.00266024	HLA-A*01:01	0.127463
50	EVDPIGHLY	ELSPVLNLW	6	6	15.7514	-2.78045	0.00271418	HLA-A*01:01	0.130118

## Sheet: FMNKFIYEI - CrossDome
rank	query	subject	n_positive	n_mismatch	relatedness_score	zscore	pvalue	hla_allele	percentile_rank
1	FMNKFIYEI	FLKKYLYEI	8	4	8.61152	-4.00424	3.11085e-05	HLA-A*02:01	0
2	FMNKFIYEI	FLQKDIFEI	7	4	9.98214	-3.76931	8.18491e-05	HLA-A*02:01	0.00172864
3	FMNKFIYEI	FLNKEILEL	7	4	10.5978	-3.66378	0.00012426	HLA-A*02:01	0.00345728
4	FMNKFIYEI	ILNKSIIEV	6	5	10.7287	-3.64135	0.000135609	HLA-A*02:01	0.00518592
5	FMNKFIYEI	YMQKVIYYL	6	5	10.8671	-3.61763	0.000148656	HLA-A*02:01	0.00691455
6	FMNKFIYEI	FQVKKIYEL	6	4	11.0933	-3.57885	0.000172555	HLA-A*02:01	0.00864319
7	FMNKFIYEI	TLNKFIEEL	7	4	11.4019	-3.52596	0.000210977	HLA-A*02:01	0.0103718
8	FMNKFIYEI	FLNQVLAEI	7	5	11.5309	-3.50385	0.000229291	HLA-A*02:01	0.0121005
9	FMNKFIYEI	FMSEYLIEL	7	6	11.8797	-3.44407	0.000286517	HLA-A*02:01	0.0138291
10	FMNKFIYEI	FMNSVIQSL	5	5	11.9002	-3.44055	0.00029027	HLA-A*02:01	0.0155577
11	FMNKFIYEI	FLNKLVILV	6	6	12.1526	-3.39729	0.000340289	HLA-A*02:01	0.0172864
12	FMNKFIYEI	FLYKIIDEL	6	5	12.163	-3.39551	0.000342504	HLA-A*02:01	0.019015
13	FMNKFIYEI	YMYQYIQEL	7	6	12.2564	-3.3795	0.000363089	HLA-A*02:01	0.0207437
14	FMNKFIYEI	YMDAVVHEI	7	6	12.3781	-3.35864	0.000391634	HLA-A*02:01	0.0224723
15	FMNKFIYEI	FLCKFVFTI	7	5	12.4989	-3.33794	0.000422013	HLA-A*02:01	0.0242009
16	FMNKFIYEI	AQYKFVYQV	6	6	12.5703	-3.3257	0.000440983	HLA-A*02:01	0.0259296
17	FMNKFIYEI	YLNKILIEA	6	6	12.5796	-3.32409	0.000443533	HLA-A*02:01	0.0276582
18	FMNKFIYEI	YMNSVIQQL	6	6	12.629	-3.31564	0.000457175	HLA-A*02:01	0.0293869
19	FMNKFIYEI	FTNHFLVEL	6	5	12.6299	-3.31547	0.000457442	HLA-A*02:01	0.0311155
20	FMNKFIYEI	YVNKITHEV	7	6	12.6307	-3.31534	0.000457665	HLA-A*02:01	0.0328441
21	FMNKFIYEI	YVNAILYQI	7	6	12.7615	-3.29292	0.000495762	HLA-A*02:01	0.0345728
22	FMNKFIYEI	FIDKHIAEL	7	5	12.7971	-3.28682	0.00050662	HLA-A*02:01	0.0363014
23	FMNKFIYEI	FLNNQIKEL	6	5	12.8682	-3.27463	0.000529001	HLA-A*02:01	0.03803
24	FMNKFIYEI	KLNKKLYEL	7	5	12.9077	-3.26786	0.000541821	HLA-A*02:01	0.0397587
25	FMNKFIYEI	AMNSQILEV	5	5	12.9192	-3.2659	0.000545587	HLA-A*02:01	0.0414873
26	FMNKFIYEI	ILNKFIPDI	7	4	12.9288	-3.26424	0.000548787	HLA-A*02:01	0.043216
27	FMNKFIYEI	FLQKLISQL	6	6	12.944	-3.26165	0.000553836	HLA-A*02:01	0.0449446
28	FMNKFIYEI	VLNQLLFEL	7	7	12.9525	-3.26018	0.000556705	HLA-A*02:01	0.0466732
29	FMNKFIYEI	EMKKMISEV	5	5	12.9545	-3.25985	0.000557359	HLA-A*02:01	0.0484019
30	FMNKFIYEI	AMSKLLTEL	5	6	12.9733	-3.25662	0.000563732	HLA-A*02:01	0.0501305
31	FMNKFIYEI	ELNKLLEEI	6	5	13.002	-3.2517	0.000573589	HLA-A*02:01	0.0518592
32	FMNKFIYEI	FLHFHFYEI	5	5	13.0398	-3.24522	0.000586793	HLA-A*02:01	0.0535878
33	FMNKFIYEI	ILEKYVTEI	6	6	13.1223	-3.23109	0.000616604	HLA-A*02:01	0.0553164
34	FMNKFIYEI	IIDEFIYQF	7	6	13.1302	-3.22972	0.000619555	HLA-A*02:01	0.0570451
35	FMNKFIYEI	FMHQIIDQV	6	6	13.1816	-3.22092	0.000638905	HLA-A*02:01	0.0587737
36	FMNKFIYEI	VIDQKVYEI	7	6	13.2102	-3.21601	0.000649933	HLA-A*02:01	0.0605023
37	FMNKFIYEI	YLNKHIQKV	7	6	13.2364	-3.21152	0.000660181	HLA-A*02:01	0.062231
38	FMNKFIYEI	FMDDFFHQV	7	6	13.2478	-3.20957	0.000664657	HLA-A*02:01	0.0639596
39	FMNKFIYEI	FMSAVIKDL	5	6	13.3256	-3.19624	0.000696154	HLA-A*02:01	0.0656883
40	FMNKFIYEI	FLNSVIVDL	6	6	13.3288	-3.19569	0.000697495	HLA-A*02:01	0.0674169
41	FMNKFIYEI	FLNKEITSV	6	5	13.4193	-3.18018	0.000735928	HLA-A*02:01	0.0691455
42	FMNKFIYEI	YLNDFTHEI	7	5	13.4395	-3.1767	0.000744795	HLA-A*02:01	0.0708742
43	FMNKFIYEI	ILFKSIFEV	6	6	13.4514	-3.17467	0.000750046	HLA-A*02:01	0.0726028
44	FMNKFIYEI	SLNKYIEEM	7	5	13.5626	-3.15562	0.000800796	HLA-A*02:01	0.0743314
45	FMNKFIYEI	VMEHVIYSV	4	6	13.5801	-3.15261	0.000809081	HLA-A*02:01	0.0760601
46	FMNKFIYEI	FMKKYIHVA	6	5	13.5912	-3.1507	0.000814395	HLA-A*02:01	0.0777887
47	FMNKFIYEI	FMQHDVQEL	5	6	13.7247	-3.12782	0.000880539	HLA-A*02:01	0.0795174
48	FMNKFIYEI	FLNSFVFKM	8	6	13.7449	-3.12436	0.00089097	HLA-A*02:01	0.081246
49	FMNKFIYEI	FLNQAQIEV	6	6	13.752	-3.12314	0.000894651	HLA-A*02:01	0.0829746
50	FMNKFIYEI	FMNSSIQCV	5	5	13.7938	-3.11598	0.000916668	HLA-A*02:01	0.0847033

## Sheet: ALGGLLTPL - SCRAP Screening
rank	Peptide	Gene	Peptide_Score	Overall_Score	Affinity_(nM)	max_norm	max_tissue	Normal_Ligandome
1	GIMGLAYPA	PGC	33	115130	19.14	66775.3	Stomach	F
2	LLAGLLPPV	SMOC2	37	5303.63	2.75	394.19	Stomach	F
3	LLAALLTLV	CLDN3	33	2326.62	5.83	411.04	Colon	F
4	MLPGLLAPL	COL6A3	35	2216.82	8.31	526.34	Skin	F
5	LILGLLTAV	PDZK1IP1	37	1670.76	16.79	758.16	Kidney	F
6	VLWGALYPL	MARS	33	1266.59	3.31	127.04	Skin	F
7	LLAGLLVGL	AQP8	32	1009.63	14.06	443.6	Colon	F
8	AMLALLSPL	LOXL2	36	926.01	6.03	155.11	Skin	F
9	VLDGLLYVV	KLHL21	32	909.89	6.87	195.34	Muscle	F
10	FLMGLLSVV	SLC47A2	32	794.68	2.91	72.27	Kidney	F
11	LLLGLLLPA	OS9	35	746.52	10.49	223.74	Blood	F
12	KLFGALTPL	AP3D1	32	673.74	4.03	84.85	Pituitary	F
13	ILMGLLQGV	SLC17A9	32	667.84	3.69	77.01	Liver	F
14	AMLALLTQV	HEXB	32	648.47	5.46	110.65	Adipose Tissue	F
15	ALLALLFPV	TMEM164	32	637.28	2.49	49.59	Blood	F
16	KMMALLTPL	TNKS2	32	482.29	2.75	41.45	Blood Vessel	F
17	ALLGLLAAL	PTGIS	33	400.17	12.23	148.31	Blood Vessel	F
18	ALAGLLAIL	MPO	35	353.22	35.95	362.8	Blood	F
19	YVLGLLTMV	MOSPD3	33	336.97	7.85	80.16	Testis	F
20	CLFGLLTLI	SLC45A3	33	313.01	37.99	360.34	Prostate	F
21	ILMGLLSCL	SLC6A7	32	299.1	8.16	76.27	Brain	F
22	LLAGLLPAL	CHAD	32	293.38	6.52	59.78	Brain	F
23	ILAALLTLV	TIE1	33	276.25	5.62	47.05	Adipose Tissue	F
24	ALYGLLTYV	ARMC5	36	268.16	3.44	25.62	Muscle	F
25	ALAGLLMTL	SLCO2B1	33	258.78	10.1	79.2	Liver	F
26	LIFGLLTVV	SLC26A4	37	247.49	29.23	195.51	Thyroid	F
27	VLAGLLVLA	ITGA7	32	244.49	37.29	284.9	Heart	F
28	FTAGLLTIV	SLC26A4	35	241.38	28.35	195.51	Thyroid	F
29	ALAGLLLLL	NTSR2	35	230.3	15.8	103.97	Brain	F
30	LLSGLLLPL	ITGAV	33	205.75	10.76	67.09	Heart	F
31	ALGGILAPI	SLCO1B1	37	205.2	22.91	127.06	Liver	F
32	AVAGLLWML	COL22A1	35	197.8	36.54	206.5	Pituitary	F
33	ALIGILTGL	CLCN7	34	196.54	10.55	60.99	Pituitary	F
34	FIIGLLFPV	TRPC4	33	194.47	2.36	13.91	Uterus	F
35	LLGALLAPI	LPCAT4	34	193.65	22.86	130.2	Brain	F
36	LLAGLLTGL	GPBAR1	39	179.51	13.84	63.7	Adipose Tissue	F
37	FLGGLVTTV	MFSD3	32	176.26	7.18	39.55	Thyroid	F
38	ALLALLTLL	IL17RE	34	159.04	12.6	58.94	Skin	F
39	LMWGLLTFI	IL2RA	37	138.8	4.8	18.01	Blood	F
40	AMGGLLFLL	TSPAN18	38	124.66	11.76	38.58	Heart	F
41	LLAGLLVGV	C1orf159	32	120.47	6.56	24.7	Testis	F
42	ALLGLLVAI	CLDN9	33	108.4	14.55	47.8	Brain	F
43	ILLGLLCGA	BTNL3	32	100.21	21.73	68.05	Colon	F
44	WLLGLLVPM	ZDHHC22	33	97.16	17.77	52.32	Brain	F
45	YLGGILNPI	NETO2	32	89.34	7.36	20.55	Brain	F
46	GLAGLLFLA	WNT10B	32	89.15	10.15	28.28	Brain	F
47	SIAGLLYAL	B3GAT3	32	88.34	20.91	57.72	Brain	F
48	GMAALLTGV	TMEM238	33	87.19	6.62	17.49	Colon	F
49	GMIGLLTFI	CNOT2	37	84.07	7.54	17.13	Brain	F
50	ALGGLLTPL	TMEM161A	50	82.5	24.27	40.04	Muscle	F
51	ALVGLLPVL	SLC9A1	33	78.05	24.45	57.83	Stomach	F
52	LVFGMLYPA	REEP3	33	66.2	14.71	29.51	Blood Vessel	F
53	VLAGLITGA	G6PC3	33	62.6	35.88	68.06	Pituitary	F
54	VLAGLLLLA	ITGAV	32	59.37	36.16	67.09	Heart	F
55	ALGGLLFPA	SHBG	43	55.7	12.44	16.11	Liver	F
56	LVAGLLFFL	CLDN12	32	53.96	15.92	26.84	Brain	F
57	ALPALLLPL	CD302	32	53.24	18.62	30.98	Liver	F
58	MMAGLLRSL	SHCBP1	32	50.23	20.38	31.99	Blood	F
59	VIAGILTFL	SLC39A13	33	49.52	38.41	57.64	Testis	F
60	VLLGLLVPV	ZAN	35	48.57	4.23	5.87	Testis	F
61	ILAGLLCMV	CLDN14	34	46.94	8.94	12.34	Liver	F
62	ALDGLLYAI	KLHDC7B	35	44.72	7.92	10.12	Thyroid	F
63	LLGGLLPFL	ART4	35	40.8	10.56	12.31	Blood Vessel	F
64	ALGGLAFAL	SLC22A11	32	40.1	38.21	47.88	Kidney	F
65	ALGGALFLL	CYP2R1	32	38.67	18.89	22.83	Testis	F
66	ALHGLLYSA	KLHL17	33	38.55	22	25.7	Brain	F
67	FVPGLLYLL	PIGU	32	33.58	18.95	19.89	Skin	F
68	AMGGILLAL	TIMM17A	32	31.94	39.62	39.54	Muscle	F
69	ALLALLDPL	DENND1A	34	30.56	10.59	9.52	Blood	F
70	LLAGLLVMV	GPR78	32	30.4	8.99	8.54	Esophagus	F
71	VLAGLLLGA	FGF21	32	28.56	34.79	31.05	Liver	F
72	LLLGLLSGI	CRB2	34	27.73	15.47	12.62	Brain	F
73	ILLGLLCLA	SLC28A2	32	26.04	27.2	22.13	Stomach	F
74	ILIGLLSRI	DHX37	32	23.97	29.85	22.36	Muscle	F
75	LLLGLLRPL	KREMEN2	37	23.62	25.13	16.04	Skin	F
76	VIAGLLMFI	PTPRT	32	20.52	30.07	19.28	Brain	F
77	MIQGLATPV	INTS7	34	18.53	37.2	20.27	Blood	F
78	LMSGLLTGL	RHD	35	17.82	23.44	11.93	Blood	F
79	LLLGLLELI	GLMN	32	15.77	26.07	12.85	Brain	F
80	VLPGLLVPL	RPAP2	35	15.47	22.5	9.95	Skin	F
81	AVMGLLFGV	P2RY4	33	14.93	4.52	2.04	Skin	F
82	LIMGVLTPV	MRGPRD	36	14.31	4.06	1.61	Brain	F
83	SLSGLLSPA	UPK2	33	13.37	27	10.94	Vagina	F
84	VLQGLLMPL	MUC16	33	12.85	15.08	5.87	Adipose Tissue	F
85	ILIGLLYNA	SYT14	32	11.97	9.48	3.55	Brain	F
86	ILLGLLVPA	SLC10A5	35	11.53	10.11	3.33	Brain	F
87	GLLGLLTPT	STRC	40	9.49	35.75	8.48	Brain	F
88	VLPGLLCPV	BPIFB3	37	7.07	9.46	1.81	Pituitary	F
89	GLAGLLFWA	R3HDML	32	6.79	8.89	1.89	Colon	F
90	ALAGLLSRL	COL20A1	37	6.77	35.68	6.53	Brain	F
91	LLYGVLTPM	OR2K2	34	4.6	15.6	2.11	Nerve	F
92	FIGGLLHAL	OR5H6	35	1.5	33.43	1.43	Blood	F
93	VLDGLLTPA	P3H3	40	NA	19.3	NA	NA	F
94	LMAGALYPL	CCDC171	35	NA	3.55	NA	NA	F
95	IIAGLLHFL	ADGRE4P	34	NA	20.07	NA	NA	F
96	FLGGLLIGA	LHFPL6	33	NA	15.37	NA	NA	F
97	ALFGLLFGA	FAAP100	33	NA	5.78	NA	NA	F
98	MLWGLLLPS	OR9A1P	33	NA	29.15	NA	NA	F
99	VLAGLLGMV	GSG1L2	32	NA	37.7	NA	NA	F
100	VMLGLLSSI	DCSTAMP	32	NA	12.78	NA	NA	F

## Sheet: SLLMWITQC - SCRAP Screening
rank	Peptide	Gene	Peptide_Score	Overall_Score	Affinity_(nM)	max_norm	max_tissue	Normal_Ligandome
1	TVAMWIPGV	PLIN1	28	1332.02	26.31	1251.63	Adipose Tissue	F
2	TLLAGITGV	CYBB	22	946.88	5.12	220.36	Blood	T
3	FLVMFIYAV	SCN7A	22	782.37	4.21	149.72	Nerve	F
4	SLLAWVPCI	ABCC3	24	644.24	4.71	126.43	Pancreas	F
5	SLDALITNI	ADH1C	22	610.14	22.64	627.89	Stomach	F
6	SMLGAIQQL	UGT1A1	23	442	22.09	424.52	Liver	F
7	MTLAWIYSV	ABCA1	25	420.7	3.77	63.44	Adrenal Gland	F
8	GLLAWISRV	CSGALNACT1	27	420.12	4.98	77.49	Thyroid	F
9	RLLAYISQV	TRPC4AP	24	388.25	5.04	81.53	Blood	F
10	YLMCWIGQA	TTC37	25	364.82	4.67	68.15	Brain	F
11	LTLAWIYSV	ABCA7	25	363.58	6.22	90.46	Blood	F
12	YLFMIIWQL	PTDSS1	23	345.01	4.03	60.45	Heart	F
13	SLLVGIHDV	PIP4K2A	22	324.77	17.45	257.6	Brain	F
14	FLVMFIYSI	SCN4A	24	311.31	6.45	83.67	Muscle	F
15	FLTLWLTQV	MKI67	22	239.76	6.1	66.48	Blood	F
16	TILMGIYFV	GPR84	25	239.29	9.27	88.73	Blood	F
17	SLAAFLYQA	ASIC4	24	222.98	8.46	78.6	Pituitary	F
18	KLLFWVTEV	NUP37	22	221.06	3.15	31.65	Blood	T
19	YVIMWITYM	NPC1	37	191.07	19.72	101.84	Adrenal Gland	F
20	FLSMWLSNT	SLC13A3	24	178.86	30.14	224.62	Kidney	F
21	KLAAWIQKL	TTC3	24	169.29	10.67	75.26	Pituitary	F
22	FLLMFIVCA	TMEM119	23	158.76	14.86	102.57	Lung	F
23	SLLAFIMRA	KCNK12	24	152.96	12.19	77.69	Nerve	F
24	YLLLFILDL	TTYH2	21	118.49	25.84	145.8	Brain	F
25	SMAAIITLL	JKAMP	22	111.13	8.61	43.49	Brain	F
26	TLLMVITGV	KIRREL2	28	105.65	12.38	46.71	Pancreas	F
27	SLIVFMEQV	CPXM2	22	105.05	38.71	184.84	Blood Vessel	F
28	ILGMWIPEV	HERC1	24	104.41	4.71	20.49	Brain	F
29	GLLPWIDNI	RHBDF2	23	103.43	12.45	55.99	Blood	F
30	YTLALITYA	CD109	22	102.91	14.51	67.88	Skin	F
31	YLMMPIVNI	PHTF1	22	99.9	5.03	22.84	Brain	F
32	YMAMYLTYS	MFSD12	23	90.94	16.15	63.85	Kidney	F
33	SLLMMVNEL	ZNF683	22	86.02	25.98	101.58	Testis	F
34	SVLGAITSV	ETF1	23	79.08	31.58	108.57	Blood	T
35	KLILLITQV	WDR43	24	77.21	14.14	45.49	Skin	T
36	SLLTWILHI	URB1	22	76.03	7.38	25.51	Uterus	F
37	SLALFIFCI	OXER1	21	70.35	17.19	57.59	Liver	F
38	FILMFIVYA	UPK1B	23	66.68	13.26	38.44	Stomach	F
39	GMLAAITYT	LMBRD1	22	64.15	32.56	94.94	Blood	F
40	SLLIWVISL	CXCR6	24	64.1	22.23	59.38	Muscle	F
41	SLLAWLILA	NTRK1	22	63.62	8.53	24.67	Adrenal Gland	F
42	SLAAFLQQL	CYP24A1	22	62.55	17.78	50.55	Lung	F
43	FLSMWISNT	SLC13A2	30	59.13	28.28	55.74	Kidney	F
44	SLLAFIAFL	KL	22	57.38	5.79	15.1	Kidney	F
45	KLLLWGYQL	ZSCAN18	24	57.13	26.53	63.15	Pituitary	F
46	MVLAWIYSV	ABCA4	27	53.74	3.13	6.23	Skin	F
47	SLTIWVTFV	PAPPA	22	51.45	15.85	37.07	Skin	F
48	YIVLWIALV	CEPT1	22	47.61	15.81	34.22	Blood	F
49	SLLMLLHSA	SLC26A11	22	47.27	23.35	50.17	Adrenal Gland	F
50	ALAMWLNHL	SAMD4A	22	45.01	24.41	49.94	Testis	F
51	TLLMHMLQV	PRKAA2	22	43.89	21.86	43.61	Muscle	F
52	YIYLWINYA	CRNKL1	22	43.72	11.78	23.41	Muscle	F
53	KILMWLVGL	KAT2B	23	40.92	33.17	59.01	Brain	F
54	FLVMFIYAI	SCN9A	22	38.29	7.72	13.44	Brain	F
55	VLAPWITET	PTPRB	25	36	37.46	53.95	Lung	F
56	SQAAWLLQV	MYO5C	24	34.3	24.22	34.62	Brain	F
57	TLLMGLSNV	URGCP	23	34.26	13.4	19.96	Brain	F
58	SLVIWICLV	ADCY2	27	30.01	35.57	39.54	Brain	F
59	SLLLGIHSA	CEP85	22	29.44	23.25	31.11	Muscle	F
60	SLLMSIHNI	PIPSL	26	25.14	20.95	20.26	Testis	T
61	NLLMWLPSL	SSPO	25	24.35	7.53	7.33	Brain	F
62	SLAFWIISM	TMEM19	23	21.5	21.74	20.33	Esophagus	F
63	FVLLHITNV	DET1	22	21.37	14.82	14.39	Uterus	F
64	GMMMFIWSS	SRD5A3	22	19.47	20.98	18.56	Esophagus	F
65	TLLMFLYTA	NALCN	25	19.4	20.58	15.97	Brain	F
66	LLIMFITIV	SLITRK6	25	19.05	25.71	19.6	Prostate	F
67	FLLMFIKQL	LRBA	30	18.48	32.25	19.86	Blood	F
68	AMVIWINEI	TBC1D12	22	17.8	39.27	31.77	Brain	F
69	SIVMGIPTV	MGAT4A	23	17.49	28.24	21.48	Brain	F
70	NLLAWVTGA	MON1A	24	16.91	23.65	16.66	Skin	F
71	TISAWIYGL	MMD2	22	16.5	32.63	24.47	Brain	F
72	RLVVWMTNV	ANAPC1	25	16.05	23.7	15.22	Blood	F
73	TLAIYIYQL	WDR17	23	15.06	19.58	12.82	Brain	F
74	QLLIWIPRL	PIGB	25	14.59	29.71	17.34	Blood	F
75	VLLLWLLQV	CDH26	22	14.09	17.28	11.07	Esophagus	F
76	SLLMGASFL	KLHL18	22	13.56	38.84	23.94	Skin	F
77	TLLAHIHQA	ZNF423	24	10.72	30.02	13.41	Muscle	F
78	TMLVGITGL	ZDHHC21	22	9.81	30.18	13.46	Brain	F
79	SLSMGITLI	SLC16A14	24	8.47	39.97	14.11	Brain	F
80	SMLAWLETT	LTN1	28	8.2	37.67	11.04	Testis	F
81	FLIMFIYAI	SCN11A	22	7.81	4.79	1.7	Testis	F
82	TMIMGISPA	ARMCX5	22	5.49	29.88	7.46	Thyroid	F
83	SLLGWILSI	CLDN24	26	5.32	4.74	0.97	Pituitary	F
84	SILAAILNV	MYO3A	22	5.28	18.99	4.56	Testis	F
85	GLIVAITQV	OR10J1	22	5.12	37.4	8.7	Testis	F
86	YLIIFISYV	OR51B5	22	3.25	3.4	0.5	Thyroid	F
87	SLVMYLTTL	OR2K2	24	1.41	36.01	2.11	Nerve	F
88	SLIILLTQV	OR10P1	23	0.87	31.89	1.21	Blood	F
89	LLVMFISGV	WFDC9	22	0.71	20.96	0.68	Brain	F
90	SLLIFLSYA	OR51G1	22	0.18	30.04	0.25	Brain	F
91	SLLLWISGA	IGKV4-1	32	NA	30.06	NA	NA	F
92	SLLVWILTL	KIRREL1	30	NA	21.68	NA	NA	F
93	SLLMWMLRL	NEMP2	30	NA	25.08	NA	NA	F
94	YLTMYITNT	PLPPR5	27	NA	38.98	NA	NA	F
95	YLAMWACGA	ADGRA2	24	NA	13.35	NA	NA	F
96	GLLQWITNL	C5orf66	24	NA	12.71	NA	NA	F
97	KLWMIITSI	TTMP	23	NA	9.69	NA	NA	F
98	SLALFATSV	C17orf113	22	NA	17.54	NA	NA	F
99	MLLMKIQQL	SIMC1	22	NA	33.16	NA	NA	F
100	QLMLWIMEL		22	NA	6.91	NA	NA	F

## Sheet: EVDPIGHLY - SCRAP Screening
rank	Peptide	Gene	Peptide_Score	Overall_Score	Affinity_(nM)	max_norm	max_tissue	Normal_Ligandome
1	LSDPVGTCY	ITGA5	23	8235.67	3.46	1238.93	Blood Vessel	F
2	YTDPVGVLY	LCAT	30	1447.71	2.18	105.2	Liver	F
3	FLEPLGLAY	LENG8	24	944.15	6.87	270.26	Uterus	F
4	ESDPIVAQY	TTN	24	777.33	8.07	261.38	Muscle	F
5	SSDIVGQLY	FYCO1	22	737.75	3.49	117.03	Muscle	F
6	YIDPIAMEY	LAT2	25	620.4	5.7	141.45	Blood	T
7	LQDPLGLAY	RGS14	25	493.52	20.36	401.92	Brain	F
8	EMDPVTQLY	ALCAM	25	484.77	5.68	110.14	Skin	T
9	NLEPIFQGY	KRT2	22	376.34	691.37	11826.8	Skin	F
10	CTFPLGWLY	ELOVL5	25	360.07	27.21	391.9	Breast	F
11	VSDPVGVLY	JKAMP	28	311.45	3.91	43.49	Brain	T
12	QLDGLGFLY	ACSBG2	24	239.07	22.79	227.01	Testis	F
13	SLDPLAMLY	TSHZ1	26	145.52	6.23	34.87	Ovary	F
14	GTDPAADLY	DNAH1	24	93.31	4.7	18.27	Testis	F
15	DSDPTGTAY	SUOX	23	90.98	6.62	26.19	Kidney	T
16	SSDPLGLAA	PTCH2	25	53.22	37.64	80.13	Nerve	F
17	NLDPGAALY	BARHL1	22	52.5	13.21	31.52	Brain	F
18	ASDPIFTLA	SLC22A17	24	49.91	209.46	435.62	Brain	F
19	LLDPIKELY	MYCBP2	24	46.36	18.96	36.62	Adipose Tissue	T
20	ETDPVNHMV	FAT2	23	40.43	96.62	169.86	Brain	F
21	EVDPIGHLY	MAGEA3	50	38.71	11.43	8.85	Testis	F
22	KSDPICVLY	CPNE8	22	35.34	14.11	22.66	Muscle	T
23	HIDVGGHMY	KCTD1	22	32.45	25.63	37.81	Brain	T
24	YTDPEGELF	CUBN	22	27.45	12.36	15.42	Kidney	F
25	ELDPEAHTY	MAGEE1	23	22.94	45.46	45.34	Brain	F
26	FSEPVGIIY	SMUG1	22	22.09	10.88	10.92	Prostate	F
27	DLDPSAHFY	KAZALD1	22	20.88	15.48	14.69	Blood Vessel	F
28	GSDPLGLIA	MICAL1	23	19.16	275.44	229.5	Blood	F
29	TFDLIGYAY	A2ML1	29	18.65	785.99	505.36	Esophagus	F
30	YLSPAAYLY	DST	25	16.55	92.81	61.43	Skin	F
31	YGDAIIHAY	MYO5C	22	12.6	60.45	34.62	Brain	F
32	STDGIGKSY	HSD17B12	23	12.57	135.87	74.26	Breast	F
33	HTDAAGHLL	ZIC1	25	12.41	556.67	276.27	Brain	F
34	STDPLAGLV	MAPK7	22	12.34	71.53	40.11	Blood	F
35	ASELIGQLY	PARS2	23	11.62	13.81	6.97	Testis	F
36	ATDGIGKAY	HSDL1	25	11.34	74.41	33.76	Brain	F
37	EVDPIGHVY	MAGEA6	47	10.86	39.73	9.18	Testis	F
38	NLEPILEGY	KRT74	22	9.84	624.67	279.33	Skin	F
39	YTDPAGLRN	SCAP	23	9.72	514.32	217.38	Adrenal Gland	F
40	NTSPVGNGY	FRY	22	9.7	76.73	33.83	Blood Vessel	F
41	SSDPIALGV	UBL7	23	9.6	194.09	80.99	Blood	F
42	FSDALGYLQ	SREBF1	22	9.23	519.65	218.1	Adrenal Gland	F
43	ATDPLGLAK	PPFIA3	25	8.8	222.99	78.51	Pituitary	F
44	HSDPAGLIF	SEZ6L	25	7.51	218.11	65.5	Brain	F
45	ETDFIAHLL	GGNBP2	30	7.15	354.66	84.5	Testis	F
46	KSDPIMLLK	PDHA1	26	6.92	538.64	143.28	Heart	F
47	LWDPVGYYY	SEMA4C	27	6.6	567.45	138.65	Nerve	F
48	RTGPMGHTY	RBM6	23	6.29	559.85	153.13	Prostate	T
49	STTPGGTLY	EIF4EBP3	23	5.73	231.66	57.69	Muscle	F
50	EADPTGHSY	MAGEA1	29	5.71	41.63	8.19	Testis	T
51	PTDPLGAVF	ULK1	23	4.97	491.1	106.02	Muscle	F
52	NLDVIAHGY	KIAA0825	24	4.95	18.34	3.78	Blood	F
53	HQDFLGYLY	FER1L5	24	4.87	67.49	13.68	Testis	F
54	ATDPVGHEV	FBXO41	26	4.53	353.68	61.65	Brain	F
55	YTDPMGSEK	HORMAD2	25	4.28	128.25	21.98	Testis	F
56	YADPYGLLH	SRCIN1	24	4.07	316.18	53.57	Brain	F
57	GLDPAGPEY	PLA1A	23	3.8	526.29	87.05	Blood	F
58	ESTPMGFCY	HDAC4	25	3.4	369.73	50.32	Muscle	F
59	PLDPLGHNY	CILP2	30	3.05	96.56	9.83	Testis	F
60	YVDPVGNNY	USH2A	27	3.03	21.84	2.45	Liver	F
61	MMNPIVYAY	ADORA3	22	2.75	194.19	24.23	Brain	F
62	EVDPIRHYY	MAGEB18	29	2.69	18.05	1.68	Testis	F
63	ILSPLGALY	TMTC1	25	2.41	615.58	59.27	Blood Vessel	F
64	FSRPLGYPY	DLX1	22	2.29	375.5	39.14	Brain	F
65	FTDPVGELT	ERV3-1	30	2.03	142.03	9.63	Blood	F
66	AAEPIATFY	MTR	24	1.96	343.96	28.1	Thyroid	F
67	QLSPLPHLY	FRYL	24	1.92	321.69	25.68	Colon	F
68	TMEPPGGAY	MYADML2	22	1.87	700.17	59.56	Muscle	F
69	ETDPAITAA	RAB3C	22	1.86	781.38	65.92	Brain	F
70	NIEPIVTLY	KLB	27	1.44	480.47	25.7	Adipose Tissue	F
71	SSDPLGDTA	HUWE1	23	1.44	706.87	44.26	Blood	F
72	KIDPVGVDY	KIAA1109	25	1.39	569.78	31.57	Pituitary	F
73	VTDPVGDIV	FAF2	25	1.33	518.06	27.66	Skin	F
74	DSDPIVCPA	LTN1	23	1.23	206.95	11.04	Testis	F
75	MADPIMDLF	CHD8	26	1.02	592.74	23.22	Brain	F
76	ATDALGHLL	MTUS2	23	0.97	389.92	16.48	Heart	F
77	TTDNIGLLS	GDPD4	22	0.81	248.73	9.15	Testis	F
78	VTDPVGALK	PRDM16	28	0.78	695.58	19.27	Blood Vessel	F
79	FISPLGILY	ALK	25	0.71	128.33	3.63	Pituitary	F
80	LTDPIQCLQ	GPR156	22	0.65	178.42	5.23	Testis	F
81	MLDPVFYLV	ATP10D	22	0.57	808.54	21.07	Blood Vessel	F
82	EVELIGASY	KLHL36	23	0.56	773.19	18.79	Blood	F
83	YSDEIGMLE	INPP4B	22	0.55	627.44	15.65	Breast	F
84	ELDRIGTDY	IMPG2	24	0.51	43.98	0.93	Testis	F
85	NLEPIITLY	ZNF484	27	0.45	405.42	6.7	Brain	F
86	YLDRIGQLF	GET4	24	0.44	468.01	8.55	Testis	F
87	SFDPLLALY	LSM11	22	0.42	663.8	12.69	Esophagus	F
88	CTDPAGSYH	ZAN	25	0.22	661.67	5.87	Testis	F
89	VLDPAGDWY	CNGA2	27	0.19	67.47	0.47	Testis	F
90	EVDPAGHSY	MAGEA9	37	0.17	81.46	0.38	Testis	F
91	NTGPAGTIY	DCHS2	22	0.11	726.64	3.67	Stomach	F
92	SSDPIWDLY	SPATA31E1	28	NA	2.35	NA	NA	F
93	EVDFFGFLY	OOSP4A	25	NA	7.37	NA	NA	F
94	ESDPLPYVV	KLHL40	24	NA	259.81	NA	NA	F
95	DSDPDGDLA	ADGRV1	24	NA	842.99	NA	NA	F
96	GLEWIGYIY	IGHV4-31	24	NA	831.41	NA	NA	F
97	HTDPAGTRA	SPIDR	23	NA	361.88	NA	NA	F
98	STDWIGFAV	DHRS4L1	23	NA	97.03	NA	NA	F
99	MADPKGKAY	DMAC1	23	NA	571.9	NA	NA	T
100	SADPLLHSY	NSD2	22	NA	34.79	NA	NA	F

[truncated: 1 more sheets: FMNKFIYEI - SCRAP Screening]
