# Supplementary material for: CrossDome: an interactive R package to predict cross-reactivity risk using immunopeptidomics databases
Source: Front Immunol. 2023 Jun 12;14:1142573. doi: 10.3389/fimmu.2023.1142573 (PMC10291144; doi:10.3389/fimmu.2023.1142573)
Supplement: Supplementary Table 2 — Overlap between sCRAP and the top 50 ranking by CrossDome, for 4 different queries. [file Table_2.xlsx]

## Sheet: Sheet1
Gene	HLA Allele	Peptide	Off-targets	Toxicity	Specie	Reference
MAGEA3/A9	HLA-A*02:01	KVAELVHFL	KMAELVHFL (MAGE-A12), KMVELVHFL (MAGE-A2), and KVAKLVHFL (MAGE-A6)	Brain	Human	https://doi:10.1097/CJI.0b013e3182829903	23377668	Morgan2013-magea3
MAGEA3	HLA A*01:01	EVDPIGHLY	EVDPIGHVY (MAGE-A6), EVDPIRHYY (MAGE-B18) and ESDPIVAQY (TTN)	Heart	Human	https://doi.org/10.3389/fimmu.2019.02501; https://doi:10.1038/srep18851	31695703, 26758806	Karapetyan2019-fingerp, Raman2016
NY-ESO-1	HLA-A*02:01	SLLMWITQC	SLLMWITQC (CTAG1/2), FLTLWLTQV (MKI67), MLAQWCTQA (FBX041), NVLLWITAL (NLGN4Y), QVFLWLAQV (SH3TC2), TLLLWLCQA (FGFRL1), and TQIQWATQV (COG7)	NA	Human	https://doi.org/10.3389/fimmu.2019.02501	31695703	Karapetyan2019-fingerp
TMEM161A	HLA-A*02:01	ALGGLLTPL	CLGGLLTMV (LMP9), LLGGLLTMV (EntS9)	NA	Human, EBV, E. coli	https://doi.org/10.1016/j.immuni.2021.02.014	33691136	Chiou2021
MAGEA3	HLA A*01:01	EVDPIGHLY	ETDPLTFNF (PLD5), ETDPVNHMV (FAT2) and EVDPIGHVY (MAGE-A6)	NA	Human	https://doi.org/10.1016/j.cell.2019.07.009	31398327	Kula2019-tscan
AFP	HLA-A*02:01	FMNKFIYEI	YLNKYLGDV (ENPP1), ILNKFIPDI (RCL1), LQKKYSEEL (FL2D1), and SIEKFCAEG (EPG5)	NA	Human	https://doi.org/10.3389/fimmu.2020.00623	32425926	Luo2020
