# Supplementary material for: CrossDome: an interactive R package to predict cross-reactivity risk using immunopeptidomics databases
Source: Front Immunol. 2023 Jun 12;14:1142573. doi: 10.3389/fimmu.2023.1142573 (PMC10291144; doi:10.3389/fimmu.2023.1142573)
Supplement: Supplementary Table 3 — Full list of peptides among the top 50 ranking for both sCRAP and CrossDome, for 4 different queries. [file Table_3.xlsx]

## Sheet: result_with_comparison
rank	query	gene_donor	peptide_sequence	mhcflurry_affinity	immunogenicity	Group	scrap_intersect	strong_binder	immunogenic	candidate
29	FMNKFIYEI	AIF1L	EMKKMISEV	703.169	0.678655	Low-tissue-specificity	10	0	0	0
1	FMNKFIYEI	ALB	FLKKYLYEI	14.9685	0.781271	Tissue-Enriched	10	1	1	1
45	FMNKFIYEI	ANO6	VMEHVIYSV	14.5562	0.39902	Low-tissue-specificity	10	1	0	0
28	FMNKFIYEI	C2orf69	VLNQLLFEL	16.6552	0.832931	Low-tissue-specificity	10	1	1	1
24	FMNKFIYEI	CAPN1	KLNKKLYEL	24.9289	0.802558	Low-tissue-specificity	10	1	1	1
4	FMNKFIYEI	CCDC110	ILNKSIIEV	17.5053	0.817138	Tissue-Enriched	10	1	1	1
29	FMNKFIYEI	CETN1	EMKKMISEV	703.169	0.678655	Tissue-Enriched	10	0	0	0
17	FMNKFIYEI	CLCC1	YLNKILIEA	16.1464	0.813058	Low-tissue-specificity	10	1	1	1
40	FMNKFIYEI	CLIP1	FLNSVIVDL	17.9958	0.518603	Low-tissue-specificity	10	1	0	0
35	FMNKFIYEI	CLMN	FMHQIIDQV	11.2033	0.726811	Low-tissue-specificity	10	1	1	1
12	FMNKFIYEI	COL6A3	FLYKIIDEL	11.9665	0.67468	Tissue-Enhanced	10	1	0	0
14	FMNKFIYEI	CYP2E1	YMDAVVHEI	14.8233	0.682149	Tissue-Enriched	10	1	0	0
49	FMNKFIYEI	DYRK1A	FLNQAQIEV	14.1489	0.74997	Low-tissue-specificity	10	1	1	1
41	FMNKFIYEI	EIF2B4	FLNKEITSV	11.6466	0.656111	Low-tissue-specificity	10	1	0	0
34	FMNKFIYEI	EIF3L	IIDEFIYQF	136.159	0.873087	Low-tissue-specificity	10	0	1	0
36	FMNKFIYEI	EIF3L	VIDQKVYEI	68.8321	0.867244	Low-tissue-specificity	10	0	1	0
8	FMNKFIYEI	EXOC4	FLNQVLAEI	13.2574	0.638951	Low-tissue-specificity	10	1	0	0
15	FMNKFIYEI	FPR1	FLCKFVFTI	10.9754	0.841009	Group-Enriched	10	1	1	1
43	FMNKFIYEI	GJA1	ILFKSIFEV	10.5252	0.645737	Low-tissue-specificity	10	1	0	0
44	FMNKFIYEI	GOLGB1	SLNKYIEEM	49.0468	0.708782	Low-tissue-specificity	10	1	1	1
42	FMNKFIYEI	IKZF5	YLNDFTHEI	10.2156	0.668437	Low-tissue-specificity	10	1	0	0
11	FMNKFIYEI	INPP5D	FLNKLVILV	11.6919	0.927354	Tissue-Enhanced	10	1	1	1
33	FMNKFIYEI	ITPR1	ILEKYVTEI	71.0977	0.752955	Low-tissue-specificity	10	0	1	0
46	FMNKFIYEI	MCM3	FMKKYIHVA	41.4594	0.849101	Low-tissue-specificity	10	1	1	1
22	FMNKFIYEI	NCKAP1	FIDKHIAEL	24.8597	0.852596	Low-tissue-specificity	10	1	1	1
32	FMNKFIYEI	NISCH	FLHFHFYEI	11.0614	0.449148	Low-tissue-specificity	10	1	0	0
31	FMNKFIYEI	NLRP2	ELNKLLEEI	274.926	0.852494	Tissue-Enhanced	10	0	1	0
27	FMNKFIYEI	ORC3	FLQKLISQL	17.2017	0.830041	Low-tissue-specificity	10	1	1	1
37	FMNKFIYEI	PATZ1	YLNKHIQKV	11.8478	0.872205	Low-tissue-specificity	10	1	1	1
19	FMNKFIYEI	PCSK2	FTNHFLVEL	32.7716	0.735116	Tissue-Enhanced	10	1	1	1
5	FMNKFIYEI	PIGH	YMQKVIYYL	10.9194	0.57021	Low-tissue-specificity	10	1	0	0
20	FMNKFIYEI	POLR2I	YVNKITHEV	13.964	0.855462	Low-tissue-specificity	10	1	1	1
7	FMNKFIYEI	PTP4A1	TLNKFIEEL	26.4387	0.801795	Low-tissue-specificity	10	1	1	1
16	FMNKFIYEI	PTPN14	AQYKFVYQV	16.1254	0.470816	Tissue-Enhanced	10	1	0	0
26	FMNKFIYEI	RCL1	ILNKFIPDI	31.171	0.802848	Low-tissue-specificity	10	1	1	1
23	FMNKFIYEI	SPG11	FLNNQIKEL	37.0246	0.623348	Low-tissue-specificity	10	1	0	0
38	FMNKFIYEI	STX2	FMDDFFHQV	11.4427	0.731702	Low-tissue-specificity	10	1	1	1
3	FMNKFIYEI	TBC1D2B	FLNKEILEL	16.696	0.79677	Low-tissue-specificity	10	1	1	1
9	FMNKFIYEI	TDRD7	FMSEYLIEL	9.97395	0.680252	Low-tissue-specificity	10	1	0	0
39	FMNKFIYEI	TRRAP	FMSAVIKDL	28.9967	0.477783	Low-tissue-specificity	10	1	0	0
48	FMNKFIYEI	UBE3B	FLNSFVFKM	12.9854	0.619189	Low-tissue-specificity	10	1	0	0
10	FMNKFIYEI	USP19	FMNSVIQSL	12.1691	0.771933	Low-tissue-specificity	10	1	1	1
50	FMNKFIYEI	USP32	FMNSSIQCV	14.2227	0.667751	Low-tissue-specificity	10	1	0	0
50	FMNKFIYEI	USP6	FMNSSIQCV	14.2227	0.667751	Group-Enriched	10	1	0	0
47	FMNKFIYEI	USP7	FMQHDVQEL	18.5328	0.915443	Low-tissue-specificity	10	1	1	1
18	FMNKFIYEI	USP9X	YMNSVIQQL	12.4554	0.751842	Low-tissue-specificity	10	1	1	1
18	FMNKFIYEI	USP9Y	YMNSVIQQL	12.4554	0.751842	Low-tissue-specificity	10	1	1	1
25	FMNKFIYEI	ZNF292	AMNSQILEV	16.9506	0.712833	Low-tissue-specificity	10	1	1	1
6	FMNKFIYEI	ZNF318	FQVKKIYEL	19.9233	0.550109	Low-tissue-specificity	10	1	0	0
2	FMNKFIYEI	ZNF565	FLQKDIFEI	13.4033	0.850652	Low-tissue-specificity	10	1	1	1
35	EVDPIGHLY	ABCC2	IVIPLGIIY	322.618	0.352887	Tissue-Enriched	12	0	0	0
12	EVDPIGHLY	AGRN	NVDPVQHTY	30.1237	0.461864	Low-tissue-specificity	12	1	0	0
7	EVDPIGHLY	ALCAM	EMDPVTQLY	32.1292	0.405954	Low-tissue-specificity	12	1	0	0
41	EVDPIGHLY	AMBRA1	RFDPLGHYL	2482.74	0.433255	Low-tissue-specificity	12	0	0	0
47	EVDPIGHLY	ASTN2	EVRPAGMVW	18191.2	0.377609	Low-tissue-specificity	12	0	0	0
27	EVDPIGHLY	CAV1	YVDSEGHLY	25.6938	0.429715	Low-tissue-specificity	12	1	0	0
39	EVDPIGHLY	CNGA1	VIDPSGNTY	42.1564	0.503629	Tissue-Enriched	12	1	0	0
33	EVDPIGHLY	CPNE8	KSDPICVLY	33.2464	0.622465	Low-tissue-specificity	12	1	0	0
9	EVDPIGHLY	CSE1L	EHDPVGQMV	20476.6	0.463507	Low-tissue-specificity	12	0	0	0
25	EVDPIGHLY	DIP2A	QLDPIYVAY	40.545	0.589563	Low-tissue-specificity	12	1	0	0
25	EVDPIGHLY	DIP2B	QLDPIYVAY	40.545	0.589563	Low-tissue-specificity	12	1	0	0
25	EVDPIGHLY	DIP2C	QLDPIYVAY	40.545	0.589563	Low-tissue-specificity	12	1	0	0
50	EVDPIGHLY	DYNC2H1	ELSPVLNLW	7092.2	0.466533	Low-tissue-specificity	12	0	0	0
30	EVDPIGHLY	ERRFI1	NIDPITMAY	34.2018	0.605904	Low-tissue-specificity	12	1	0	0
23	EVDPIGHLY	HEPH	AVDPIKDMY	37.5788	0.448799	Tissue-Enhanced	12	1	0	0
32	EVDPIGHLY	HERC1	KWDPTGHIL	4505.79	0.436522	Low-tissue-specificity	12	0	0	0
22	EVDPIGHLY	ICE2	KFDPVGEIL	2624.22	0.562108	Low-tissue-specificity	12	0	0	0
15	EVDPIGHLY	JAK2	QIDPVLQVY	36.5978	0.647123	Low-tissue-specificity	12	1	0	0
6	EVDPIGHLY	JKAMP	VSDPVGVLY	28.062	0.58888	Low-tissue-specificity	12	1	0	0
43	EVDPIGHLY	KANK3	AVAPAGILK	7547.18	0.375851	Low-tissue-specificity	12	0	0	0
8	EVDPIGHLY	LCAT	YTDPVGVLY	23.3103	0.636328	Tissue-Enriched	12	1	0	0
24	EVDPIGHLY	LENG8	FLEPLGLAY	46.6631	0.497713	Low-tissue-specificity	12	1	0	0
3	EVDPIGHLY	MAGEA1	EADPTGHSY	42.2286	0.469104	Tissue-Enriched	12	1	0	0
5	EVDPIGHLY	MAGEA11	EVDPTSHSY	35.5251	0.479112	Tissue-Enriched	12	1	0	0
1	EVDPIGHLY	MAGEA3	EVDPIGHLY	33.501	0.68783	Tissue-Enriched	12	1	0	0
2	EVDPIGHLY	MAGEA6	EVDPIGHVY	40.3054	0.663801	Tissue-Enriched	12	1	0	0
31	EVDPIGHLY	MKLN1	QVDPLSALK	472.621	0.719221	Low-tissue-specificity	12	0	1	0
49	EVDPIGHLY	MTMR8	EVSPIFTQF	2669.36	0.455379	Not-Expressed	12	0	0	0
18	EVDPIGHLY	MYCBP2	LLDPIKELY	31.4769	0.420815	Low-tissue-specificity	12	1	0	0
28	EVDPIGHLY	NMNAT1	IISPVGDAY	141.15	0.427401	Low-tissue-specificity	12	0	0	0
11	EVDPIGHLY	NOP53	EVAPAGASY	412.105	0.359685	Low-tissue-specificity	12	0	0	0
36	EVDPIGHLY	NUSAP1	ERQPLGHVT	32632.1	0.50331	Tissue-Enhanced	12	0	0	0
34	EVDPIGHLY	PSMA3	MIDPSGVSY	33.7975	0.49269	Low-tissue-specificity	12	1	0	0
45	EVDPIGHLY	PSMD5	DSDPFSSFY	35.9808	0.553196	Low-tissue-specificity	12	1	0	0
42	EVDPIGHLY	RABGGTB	MVDPFHTLF	63.5125	0.569354	Low-tissue-specificity	12	0	0	0
46	EVDPIGHLY	RHBDF1	EVGPAGSQF	8344.67	0.241983	Low-tissue-specificity	12	0	0	0
46	EVDPIGHLY	RHBDF2	EVGPAGSQF	8344.67	0.241983	Low-tissue-specificity	12	0	0	0
44	EVDPIGHLY	SEMA4C	LTEPTGLLY	28.4661	0.500957	Low-tissue-specificity	12	1	0	0
26	EVDPIGHLY	SGTB	ELDPNNAVY	53.6388	0.471779	Tissue-Enhanced	12	0	0	0
48	EVDPIGHLY	STIP1	ELDPTNMTY	37.7011	0.358579	Low-tissue-specificity	12	1	0	0
13	EVDPIGHLY	SUOX	DSDPTGTAY	49.0608	0.605916	Low-tissue-specificity	12	1	0	0
40	EVDPIGHLY	THOC3	KFDPMGKYF	2197.31	0.266946	Low-tissue-specificity	12	0	0	0
17	EVDPIGHLY	TIMM50	SVDPHGFIS	750.502	0.435779	Low-tissue-specificity	12	0	0	0
16	EVDPIGHLY	TSHZ1	SLDPLAMLY	30.6127	0.640721	Low-tissue-specificity	12	1	0	0
29	EVDPIGHLY	TTN	ESDPIVAQY	32.5289	0.752788	Tissue-Enriched	12	1	1	1
38	SLLMWITQC	ABL1	VLLYMATQI	81.1048	0.683766	Low-tissue-specificity	2	0	0	0
38	SLLMWITQC	ABL2	VLLYMATQI	81.1048	0.683766	Low-tissue-specificity	2	0	0	0
43	SLLMWITQC	CDH23	NLAIIITDV	43.6819	0.790729	Tissue-Enhanced	2	1	1	1
35	SLLMWITQC	CIAO2B	HLLEVVNQC	221.329	0.795986	Low-tissue-specificity	2	0	1	0
27	SLLMWITQC	CPM	SLIEYIKQV	13.0799	0.678697	Low-tissue-specificity	2	1	0	0
1	SLLMWITQC	CTAG1A	SLLMWITQC	332.123	0.917565	Tissue-Enriched	2	0	1	0
1	SLLMWITQC	CTAG1B	SLLMWITQC	332.123	0.917565	Tissue-Enriched	2	0	1	0
1	SLLMWITQC	CTAG2	SLLMWITQC	332.123	0.917565	Tissue-Enriched	2	0	1	0
16	SLLMWITQC	DDX42	SVLLFVTKK	15095.4	0.814376	Low-tissue-specificity	2	0	1	0
42	SLLMWITQC	DSCC1	KLLNHVTQL	16.7202	0.670372	Low-tissue-specificity	2	1	0	0
18	SLLMWITQC	DUSP2	QLLQFETQV	23.0708	0.332188	Tissue-Enhanced	2	1	0	0
37	SLLMWITQC	EHBP1L1	SLLEWCQEV	12.4567	0.791008	Tissue-Enhanced	2	1	1	1
9	SLLMWITQC	FANCD2	SLLQLVHSC	176.082	0.755986	Tissue-Enhanced	2	0	1	0
17	SLLMWITQC	FCGRT	SLLYHLTAV	12.8204	0.7656	Low-tissue-specificity	2	1	1	1
24	SLLMWITQC	FHAD1	QLIEKITQV	13.9543	0.772022	Group-Enriched	2	1	1	1
25	SLLMWITQC	FNIP2	SLLQSILQL	19.044	0.645314	Low-tissue-specificity	2	1	0	0
48	SLLMWITQC	FTSJ3	SLLNWRTKL	42.0008	0.605165	Low-tissue-specificity	2	1	0	0
40	SLLMWITQC	ILF2	SILSLVTKI	40.6551	0.836531	Low-tissue-specificity	2	1	1	1
22	SLLMWITQC	INPP4A	SLINQMTQV	14.2497	0.501692	Low-tissue-specificity	2	1	0	0
29	SLLMWITQC	INTS5	SLLSLLVHC	153.924	0.930196	Low-tissue-specificity	2	0	1	0
41	SLLMWITQC	ITGAX	SLLASVHQL	14.7894	0.785119	Tissue-Enhanced	2	1	1	1
23	SLLMWITQC	KIF15	SLIEKVTQL	15.2641	0.764378	Tissue-Enriched	2	1	1	1
10	SLLMWITQC	MACF1	ALLDWVTSV	10.3573	0.731309	Low-tissue-specificity	2	1	1	1
36	SLLMWITQC	MCM7	SLADYITAA	13.8448	0.533002	Low-tissue-specificity	2	1	0	0
47	SLLMWITQC	MED24	SLVEQLTMV	13.2737	0.747565	Low-tissue-specificity	2	1	1	1
49	SLLMWITQC	NAV2	VLLAQIIQV	14.3562	0.475071	Low-tissue-specificity	2	1	0	0
19	SLLMWITQC	NUP155	SELMDITKL	1472.11	0.398678	Low-tissue-specificity	2	0	0	0
6	SLLMWITQC	NUP37	KLLFWVTEV	10.9873	0.755459	Low-tissue-specificity	2	1	1	1
11	SLLMWITQC	PIP5K1A	SLLMSIHNI	29.6912	0.755321	Low-tissue-specificity	2	1	1	1
15	SLLMWITQC	PPIP5K2	SLFKYITVV	12.0006	0.763218	Low-tissue-specificity	2	1	1	1
46	SLLMWITQC	RFTN2	SILDIVTKV	13.6472	0.816403	Tissue-Enhanced	2	1	1	1
8	SLLMWITQC	SCARB2	SLLLLVTSV	16.4512	0.701462	Low-tissue-specificity	2	1	1	1
12	SLLMWITQC	TCOF1	ALQSNITQC	1250.66	0.647274	Low-tissue-specificity	2	0	0	0
44	SLLMWITQC	UNC45A	SLLKDLYKC	174.253	0.863195	Low-tissue-specificity	2	0	1	0
28	SLLMWITQC	VPS18	SLLAYLEQA	18.2722	0.824228	Low-tissue-specificity	2	1	1	1
13	SLLMWITQC	WDFY3	DLLQFTTQV	85.8662	0.767646	Low-tissue-specificity	2	0	1	0
14	SLLMWITQC	WDR43	KLILLITQV	14.4162	0.509245	Low-tissue-specificity	2	1	0	0
32	SLLMWITQC	WDR81	NLLRLLTSC	1344.38	0.645895	Low-tissue-specificity	2	0	0	0
11	ALGGLLTPL	ARMC5	ALYGLLTYV	10.5156	0.855273	Low-tissue-specificity	3	1	1	1
32	ALGGLLTPL	ATP2B4	ALLGFVTDL	25.381	0.884984	Low-tissue-specificity	3	1	1	1
42	ALGGLLTPL	BBS2	TLGDISSPL	34.5788	0.674924	Low-tissue-specificity	3	1	0	0
27	ALGGLLTPL	CDC5L	ALTNVDTPL	66.8384	0.569918	Low-tissue-specificity	3	0	0	0
34	ALGGLLTPL	CUL1	LLGEVLTQL	19.9182	0.715855	Low-tissue-specificity	3	1	1	1
20	ALGGLLTPL	DSP	ATGGIIDPK	11934.7	0.740558	Group-Enriched	3	0	1	0
45	ALGGLLTPL	ELL	ALDGLLQQV	19.5005	0.600325	Low-tissue-specificity	3	1	0	0
10	ALGGLLTPL	ESYT2	SLGNLKVPL	116.205	0.763847	Low-tissue-specificity	3	0	1	0
38	ALGGLLTPL	HSF2BP	ALAGIVTNV	13.1365	0.87838	Tissue-Enriched	3	1	1	1
23	ALGGLLTPL	IRF1	WLDSLLTPV	15.2747	0.802548	Low-tissue-specificity	3	1	1	1
13	ALGGLLTPL	MARS1	VLWGALYPL	12.6869	0.869686	Low-tissue-specificity	3	1	1	1
7	ALGGLLTPL	MFSD3	FLGGLVTTV	11.2417	0.930393	Low-tissue-specificity	3	1	1	1
19	ALGGLLTPL	MGST3	AVGGVYHPR	11322.1	0.705668	Low-tissue-specificity	3	0	1	0
1	ALGGLLTPL	P3H3	VLDGLLTPA	33.8152	0.861739	Tissue-Enhanced	3	1	1	1
14	ALGGLLTPL	PROCR	SLGGHLTHV	13.1396	0.889507	Low-tissue-specificity	3	1	1	1
47	ALGGLLTPL	PRPF8	ALIGLMTYF	297.916	0.693325	Low-tissue-specificity	3	0	0	0
15	ALGGLLTPL	PRSS16	SLWGLLAPA	16.7657	0.949455	Tissue-Enhanced	3	1	1	1
48	ALGGLLTPL	RAN	TLGVEVHPL	57.0579	0.920757	Low-tissue-specificity	3	0	1	0
22	ALGGLLTPL	SLC35A1	SVGGLYTSV	51.0883	0.853975	Low-tissue-specificity	3	0	1	0
28	ALGGLLTPL	SLC5A2	LLGWLFAPV	15.1845	0.820885	Tissue-Enriched	3	1	1	1
43	ALGGLLTPL	SLC5A3	LLGWVFIPI	23.291	0.713213	Low-tissue-specificity	3	1	1	1
16	ALGGLLTPL	SLC5A9	ALGWVFVPV	15.2088	0.838321	Tissue-Enriched	3	1	1	1
21	ALGGLLTPL	SYTL3	FLGEVIIPL	12.9014	0.737952	Tissue-Enhanced	3	1	1	1
35	ALGGLLTPL	TYR	TLEGFASPL	208.43	0.829369	Tissue-Enriched	3	0	1	0
31	ALGGLLTPL	WARS1	ALIEVLQPL	15.5702	0.8992	Low-tissue-specificity	3	1	1	1
33	ALGGLLTPL	ZMIZ1	SMGGSMNPA	94.455	0.778773	Low-tissue-specificity	3	0	1	0
strong_binder = mhcflurry_affinity <= 50
immunogenic = immunogenicity >= 0.7
